# Supplementary material for: Aqua­(trifluoro­methane­sulfonato)­bis­(1,3,7-trimethyl­purine-2,6-dione)silver(I)
Source: Acta Crystallogr Sect E Struct Rep Online. 2010 Sep 4;66(Pt 10):m1211. doi: 10.1107/S1600536810035300 (PMC2983140; doi:10.1107/S1600536810035300)
Supplement: Supplementary file 1 [file e-66-m1211-sup1.cif]

##############################################################################
###                                                                        ###
###        Electronic paper (Acta Crystallographica Section E)             ###
###                                                                        ###
##############################################################################
#                                                                            #
# This CIF contains the data in a paper accepted for publication in Acta     #
# Crystallographica Section E. It conforms to the requirements of Notes      #
# for Authors for Section E, and has been peer reviewed under the auspices   #
# of the IUCr Commission on Journals.                                        #
#                                                                            #
# Full details of the Crystallographic Information File format               #
# are given in the paper "The Crystallographic Information File (CIF):       #
# a New Standard Archive File for Crystallography" by S. R. Hall, F. H.      #
# Allen and I. D. Brown [Acta Cryst. (1991), A47, 655-685].                  #
#                                                                            #
# The current version of the core CIF dictionary is obtainable from          #
# ftp://ftp.iucr.org/pub/cif_core.dic. The current version number is 2.4.    #
#                                                                            #
# Software is freely available for graphical display of the structure(s) in  #
# this CIF.  For information consult the CIF home page http://www.iucr.org/  #
# cif/home.html                                                              #
#                                                                            #
# This file may be used for bona fide research purposes within the           #
# scientific community so long as proper attribution is given to the journal # 
# article from which it was obtained.                                        #
#                                                                            #
##############################################################################
                                             
data_global
_audit_creation_method     SHELXL-97
_journal_date_recd_electronic     2010-08-27
_journal_date_accepted     2010-09-01
_journal_name_full     'Acta Crystallographica, Section E'
_journal_year     2010
_journal_volume     66
_journal_issue     10
_journal_page_first     m1211
_journal_page_last     m1211
_journal_paper_category     QM
_journal_coeditor_code     HB5627
_publ_contact_author_name     ' Edward RT Tiekink '
_publ_contact_author_address
;
Department of Chemistry, University of Malaya,
50603 Kuala Lumpur, Malaysia
;
_publ_contact_author_email
;
edward.tiekink@gmail.com
;
_publ_contact_author_fax     ' +60 3 7967 4193 '
_publ_contact_author_phone     ' +60 3 7967 6775 '
_publ_section_title
;
Aqua(trifluoromethanesulfonato)bis(1,3,7-trimethylpurine-2,6-dione)silver(I)
;
loop_
    _publ_author_name
    _publ_author_footnote
    _publ_author_address
    'Arman, Hadi D.' .
;
Department of Chemistry, The University of Texas at San Antonio,
One UTSA Circle, San Antonio, Texas 78249-0698, USA
;
    'Miller, Tyler' .
;
Department of Chemistry, The University of Texas at San Antonio,
One UTSA Circle, San Antonio, Texas 78249-0698, USA
;
    'Tiekink, Edward R. T.' .
;
Department of Chemistry, University of Malaya,
50603 Kuala Lumpur, Malaysia
;
_publ_section_synopsis     .
data_I
_audit_creation_method     SHELXL-97
_chemical_name_systematic
;
Aqua(trifluoromethanesulfonato)bis(1,3,7-trimethylpurine-2,6-dione)silver(I)
;
_chemical_name_common     ?
_chemical_formula_moiety     'C17 H22 Ag F3 N8 O8 S'
_chemical_formula_sum     'C17 H22 Ag F3 N8 O8 S'
_chemical_formula_iupac     '[Ag (C F3 S O3) (C8 H10 N4 O2)2 (H2 O)]'
_chemical_formula_weight     663.36
_chemical_melting_point     ?
_symmetry_cell_setting     triclinic
_symmetry_space_group_name_H-M     'P -1'
_symmetry_space_group_name_Hall     '-P 1'
loop_
    _symmetry_equiv_pos_as_xyz
    'x, y, z'
    '-x, -y, -z'
_cell_length_a     8.9012(10)
_cell_length_b     10.0408(8)
_cell_length_c     15.457(2)
_cell_angle_alpha     72.091(7)
_cell_angle_beta     85.444(9)
_cell_angle_gamma     63.672(6)
_cell_volume     1175.6(2)
_cell_formula_units_Z     2
_cell_measurement_reflns_used     3724
_cell_measurement_theta_min     2.4
_cell_measurement_theta_max     40.6
_cell_measurement_temperature     98(2)
_exptl_crystal_description     'block'
_exptl_crystal_colour     'colorless'
_exptl_crystal_size_max     0.42
_exptl_crystal_size_mid     0.27
_exptl_crystal_size_min     0.10
_exptl_crystal_density_diffrn     1.874
_exptl_crystal_density_meas     ?
_exptl_crystal_density_method     'not measured'
_exptl_crystal_F_000     668
_exptl_absorpt_coefficient_mu     1.033
_exptl_absorpt_correction_type     multi-scan
_exptl_absorpt_process_details     '(ABSCOR; Higashi, 1995)'
_exptl_absorpt_correction_T_min     0.568
_exptl_absorpt_correction_T_max     1
_exptl_special_details
;
;
_diffrn_ambient_temperature     98(2)
_diffrn_radiation_type     MoK\a
_diffrn_radiation_wavelength     0.71069
_diffrn_radiation_source     'fine-focus sealed tube'
_diffrn_radiation_monochromator     graphite
_diffrn_measurement_device_type     'Rigaku AFC12\K/SATURN724'
_diffrn_measurement_method     \w
_diffrn_detector_area_resol_mean     ?
_diffrn_reflns_number     7271
_diffrn_reflns_av_R_equivalents     0.020
_diffrn_reflns_av_sigmaI/netI     0.033
_diffrn_reflns_theta_min     2.4
_diffrn_reflns_theta_max     27.5
_diffrn_reflns_theta_full     27.5
_diffrn_measured_fraction_theta_max     0.987
_diffrn_measured_fraction_theta_full     0.987
_diffrn_reflns_limit_h_min     -11
_diffrn_reflns_limit_h_max     11
_diffrn_reflns_limit_k_min     -13
_diffrn_reflns_limit_k_max     11
_diffrn_reflns_limit_l_min     -20
_diffrn_reflns_limit_l_max     19
_diffrn_standards_number     0
_diffrn_standards_interval_count     0
_diffrn_standards_interval_time     ?
_diffrn_standards_decay_%     '< 1'
_refine_special_details
;
Refinement of <i>F</i>^2^ against ALL reflections. The weighted <i>R</i>-factor
<i>wR</i> and goodness of fit <i>S</i> are based on <i>F</i>^2^, conventional
<i>R</i>-factors <i>R</i> are based on <i>F</i>, with <i>F</i> set to zero for
negative <i>F</i>^2^. The threshold expression of <i>F</i>^2^ >
\s(<i>F</i>^2^) is used only for calculating <i>R</i>-factors(gt) <i>etc</i>.
and is not relevant to the choice of reflections for refinement.
<i>R</i>-factors based on <i>F</i>^2^ are statistically about twice as large
as those based on <i>F</i>, and <i>R</i>- factors based on ALL data will be
even larger.
;
_reflns_number_total     5323
_reflns_number_gt     5140
_reflns_threshold_expression     I>2\s(I)
_refine_ls_structure_factor_coef     Fsqd
_refine_ls_matrix_type     full
_refine_ls_R_factor_all     0.035
_refine_ls_R_factor_gt     0.034
_refine_ls_wR_factor_gt     0.091
_refine_ls_wR_factor_ref     0.092
_refine_ls_goodness_of_fit_ref     1.14
_refine_ls_restrained_S_all     1.14
_refine_ls_number_reflns     5323
_refine_ls_number_parameters     355
_refine_ls_number_restraints     3
_refine_ls_hydrogen_treatment     constr
_refine_ls_weighting_scheme     calc
_refine_ls_weighting_details
         'calc w=1/[\s^2^(Fo^2^)+(0.0466P)^2^+1.1737P] where P=(Fo^2^+2Fc^2^)/3'
_atom_sites_solution_hydrogens     geom
_atom_sites_solution_primary     direct
_atom_sites_solution_secondary     difmap
_refine_ls_shift/su_max     0.001
_refine_ls_shift/su_mean     0.000
_refine_diff_density_max     0.63
_refine_diff_density_min     -0.86
_refine_ls_extinction_method     none
_refine_ls_extinction_coef     ?
loop_
    _atom_type_symbol
    _atom_type_description
    _atom_type_scat_dispersion_real
    _atom_type_scat_dispersion_imag
    _atom_type_scat_source
    'C' 'C' 0.0033 0.0016
                         'International Tables Vol C Tables 4.2.6.8 and 6.1.1.4'
    'H' 'H' 0.0000 0.0000
                         'International Tables Vol C Tables 4.2.6.8 and 6.1.1.4'
    'Ag' 'Ag' -0.8971 1.1015
                         'International Tables Vol C Tables 4.2.6.8 and 6.1.1.4'
    'N' 'N' 0.0061 0.0033
                         'International Tables Vol C Tables 4.2.6.8 and 6.1.1.4'
    'O' 'O' 0.0106 0.0060
                         'International Tables Vol C Tables 4.2.6.8 and 6.1.1.4'
    'F' 'F' 0.0171 0.0103
                         'International Tables Vol C Tables 4.2.6.8 and 6.1.1.4'
    'S' 'S' 0.1246 0.1234
                         'International Tables Vol C Tables 4.2.6.8 and 6.1.1.4'
_computing_data_collection
                 'CrystalClear (Molecular Structure Corporation & Rigaku, 2005)'
_computing_cell_refinement
                 'CrystalClear (Molecular Structure Corporation & Rigaku, 2005)'
_computing_data_reduction
                 'CrystalClear (Molecular Structure Corporation & Rigaku, 2005)'
_computing_structure_solution     'SHELXS97 (Sheldrick, 2008)'
_computing_structure_refinement     'SHELXL97 (Sheldrick, 2008)'
_computing_molecular_graphics
                      'ORTEP-3 (Farrugia, 1997) and DIAMOND (Brandenburg, 2006)'
_computing_publication_material     'publCIF (Westrip, 2010)'
loop_
    _atom_site_type_symbol
    _atom_site_label
    _atom_site_fract_x
    _atom_site_fract_y
    _atom_site_fract_z
    _atom_site_U_iso_or_equiv
    _atom_site_adp_type
    _atom_site_calc_flag
    _atom_site_refinement_flags
    _atom_site_occupancy
    _atom_site_disorder_assembly
    _atom_site_disorder_group
    Ag Ag 0.92178(2) 0.48844(2) 0.188475(12) 0.01653(8) Uani d . 1 . .
    S S1 1.24387(8) 0.07772(7) 0.21533(4) 0.01613(13) Uani d . 1 . .
    F F1 1.1161(2) -0.1212(2) 0.27088(15) 0.0355(4) Uani d . 1 . .
    F F2 1.3860(2) -0.2279(2) 0.27639(14) 0.0331(4) Uani d . 1 . .
    F F3 1.2548(3) -0.1155(2) 0.37600(12) 0.0356(4) Uani d . 1 . .
    O O1 1.2942(2) 0.5290(2) 0.54121(13) 0.0215(4) Uani d . 1 . .
    O O2 0.7737(3) 0.9110(2) 0.41597(14) 0.0233(4) Uani d . 1 . .
    O O3 0.5572(2) 0.5224(2) -0.19291(13) 0.0217(4) Uani d . 1 . .
    O O4 0.3195(2) 0.9238(2) -0.06788(13) 0.0200(4) Uani d . 1 . .
    O O1w 0.6921(2) 0.4768(3) 0.28220(13) 0.0225(4) Uani d D 1 . .
    H H1w 0.6922 0.4669 0.3382 0.034 Uiso d D 1 . .
    H H2w 0.6035 0.4812 0.2635 0.034 Uiso d D 1 . .
    O O5 1.2439(3) 0.0652(3) 0.12484(14) 0.0292(5) Uani d . 1 . .
    O O6 1.3918(3) 0.0794(2) 0.24474(17) 0.0295(5) Uani d . 1 . .
    O O7 1.0872(2) 0.1910(2) 0.23664(13) 0.0196(4) Uani d . 1 . .
    N N1 1.0320(3) 0.7175(3) 0.47948(15) 0.0161(4) Uani d . 1 . .
    N N2 0.9007(3) 0.7135(3) 0.35260(15) 0.0160(4) Uani d . 1 . .
    N N3 1.0696(3) 0.4918(3) 0.29602(15) 0.0170(4) Uani d . 1 . .
    N N4 1.2894(3) 0.3795(3) 0.39758(15) 0.0160(4) Uani d . 1 . .
    N N5 0.4349(3) 0.7199(3) -0.12752(15) 0.0160(4) Uani d . 1 . .
    N N6 0.5649(3) 0.7186(3) 0.00204(14) 0.0155(4) Uani d . 1 . .
    N N7 0.8288(3) 0.4857(3) 0.06071(15) 0.0172(4) Uani d . 1 . .
    N N8 0.8324(3) 0.3657(3) -0.04021(15) 0.0166(4) Uani d . 1 . .
    C C1 1.1779(3) 0.5806(3) 0.48418(17) 0.0156(5) Uani d . 1 . .
    C C2 1.0253(4) 0.7989(3) 0.54543(18) 0.0208(5) Uani d . 1 . .
    H H2A 1.1136 0.8343 0.5346 0.031 Uiso calc R 1 . .
    H H2B 1.0427 0.7275 0.6075 0.031 Uiso calc R 1 . .
    H H2C 0.9153 0.8892 0.5381 0.031 Uiso calc R 1 . .
    C C3 0.8935(3) 0.7894(3) 0.41529(18) 0.0169(5) Uani d . 1 . .
    C C4 0.7618(3) 0.7835(3) 0.28352(19) 0.0206(5) Uani d . 1 . .
    H H4A 0.7994 0.8207 0.2235 0.031 Uiso calc R 1 . .
    H H4B 0.6682 0.8714 0.2978 0.031 Uiso calc R 1 . .
    H H4C 0.7247 0.7052 0.2829 0.031 Uiso calc R 1 . .
    C C5 1.0406(3) 0.5789(3) 0.35362(17) 0.0143(5) Uani d . 1 . .
    C C6 1.2221(3) 0.3717(3) 0.32635(18) 0.0168(5) Uani d . 1 . .
    H H6 1.2761 0.2898 0.2997 0.020 Uiso calc R 1 . .
    C C7 1.4535(3) 0.2678(3) 0.44590(19) 0.0207(5) Uani d . 1 . .
    H H7A 1.5136 0.1906 0.4138 0.031 Uiso calc R 1 . .
    H H7B 1.4372 0.2147 0.5081 0.031 Uiso calc R 1 . .
    H H7C 1.5193 0.3234 0.4481 0.031 Uiso calc R 1 . .
    C C8 1.1738(3) 0.5129(3) 0.41647(17) 0.0147(5) Uani d . 1 . .
    C C9 0.5606(3) 0.5776(3) -0.13270(17) 0.0154(5) Uani d . 1 . .
    C C10 0.2981(3) 0.8070(3) -0.19966(19) 0.0207(5) Uani d . 1 . .
    H H10A 0.3385 0.8553 -0.2556 0.031 Uiso calc R 1 . .
    H H10B 0.2040 0.8883 -0.1803 0.031 Uiso calc R 1 . .
    H H10C 0.2605 0.7354 -0.2111 0.031 Uiso calc R 1 . .
    C C11 0.4333(3) 0.7971(3) -0.06454(17) 0.0154(5) Uani d . 1 . .
    C C12 0.5725(3) 0.7927(3) 0.06883(18) 0.0202(5) Uani d . 1 . .
    H H12A 0.6628 0.8253 0.0554 0.030 Uiso calc R 1 . .
    H H12B 0.5948 0.7182 0.1302 0.030 Uiso calc R 1 . .
    H H12C 0.4651 0.8842 0.0655 0.030 Uiso calc R 1 . .
    C C13 0.6907(3) 0.5769(3) 0.00148(17) 0.0149(5) Uani d . 1 . .
    C C14 0.9101(3) 0.3590(3) 0.03247(17) 0.0174(5) Uani d . 1 . .
    H H14 1.0126 0.2734 0.0613 0.021 Uiso calc R 1 . .
    C C15 0.8874(4) 0.2440(3) -0.08522(19) 0.0203(5) Uani d . 1 . .
    H H15A 1.0015 0.1650 -0.0615 0.030 Uiso calc R 1 . .
    H H15B 0.8865 0.2908 -0.1511 0.030 Uiso calc R 1 . .
    H H15C 0.8110 0.1950 -0.0731 0.030 Uiso calc R 1 . .
    C C16 0.6894(3) 0.5071(3) -0.06174(17) 0.0159(5) Uani d . 1 . .
    C C17 1.2518(3) -0.1069(3) 0.28803(19) 0.0200(5) Uani d . 1 . .
loop_
    _atom_site_aniso_label
    _atom_site_aniso_U_11
    _atom_site_aniso_U_22
    _atom_site_aniso_U_33
    _atom_site_aniso_U_12
    _atom_site_aniso_U_13
    _atom_site_aniso_U_23
    Ag 0.01694(11) 0.01610(12) 0.01605(11) -0.00609(8) -0.00257(7) -0.00519(8)
    S1 0.0131(3) 0.0120(3) 0.0189(3) -0.0024(2) 0.0012(2) -0.0038(2)
    F1 0.0277(9) 0.0307(10) 0.0546(12) -0.0190(8) 0.0034(9) -0.0122(9)
    F2 0.0281(9) 0.0136(8) 0.0456(11) -0.0009(7) 0.0068(8) -0.0071(8)
    F3 0.0466(12) 0.0338(10) 0.0181(8) -0.0151(9) 0.0034(8) -0.0013(7)
    O1 0.0206(10) 0.0245(10) 0.0188(9) -0.0079(8) -0.0022(8) -0.0080(8)
    O2 0.0214(10) 0.0174(10) 0.0259(10) -0.0028(8) -0.0015(8) -0.0078(8)
    O3 0.0203(9) 0.0267(11) 0.0209(10) -0.0088(8) -0.0008(8) -0.0129(8)
    O4 0.0192(9) 0.0153(9) 0.0216(9) -0.0038(7) -0.0007(7) -0.0060(7)
    O1w 0.0198(10) 0.0333(11) 0.0189(9) -0.0131(9) 0.0027(8) -0.0122(9)
    O5 0.0284(11) 0.0232(11) 0.0189(10) 0.0030(9) 0.0027(8) -0.0059(8)
    O6 0.0157(9) 0.0203(10) 0.0511(14) -0.0071(8) -0.0003(9) -0.0095(10)
    O7 0.0154(9) 0.0161(9) 0.0239(10) -0.0021(7) 0.0002(7) -0.0089(8)
    N1 0.0174(10) 0.0149(10) 0.0145(10) -0.0062(9) -0.0006(8) -0.0037(8)
    N2 0.0144(10) 0.0118(10) 0.0184(10) -0.0037(8) -0.0032(8) -0.0024(8)
    N3 0.0152(10) 0.0150(10) 0.0205(11) -0.0066(9) -0.0003(8) -0.0051(9)
    N4 0.0135(10) 0.0146(10) 0.0192(10) -0.0049(8) -0.0003(8) -0.0061(8)
    N5 0.0164(10) 0.0142(10) 0.0153(10) -0.0059(8) -0.0016(8) -0.0027(8)
    N6 0.0179(10) 0.0136(10) 0.0138(10) -0.0053(8) 0.0002(8) -0.0048(8)
    N7 0.0161(10) 0.0168(11) 0.0139(10) -0.0037(9) -0.0013(8) -0.0032(8)
    N8 0.0169(10) 0.0129(10) 0.0165(10) -0.0041(8) 0.0009(8) -0.0037(8)
    C1 0.0161(12) 0.0153(12) 0.0160(11) -0.0084(10) 0.0016(9) -0.0035(9)
    C2 0.0258(14) 0.0180(13) 0.0182(12) -0.0079(11) 0.0015(10) -0.0078(10)
    C3 0.0169(12) 0.0150(12) 0.0184(12) -0.0082(10) 0.0005(10) -0.0025(10)
    C4 0.0163(12) 0.0160(12) 0.0250(13) -0.0027(10) -0.0067(10) -0.0049(10)
    C5 0.0135(11) 0.0141(11) 0.0163(11) -0.0071(9) 0.0006(9) -0.0042(9)
    C6 0.0161(12) 0.0159(12) 0.0188(12) -0.0065(10) 0.0004(9) -0.0062(10)
    C7 0.0118(11) 0.0196(13) 0.0239(13) -0.0009(10) -0.0030(10) -0.0059(11)
    C8 0.0143(11) 0.0123(11) 0.0169(11) -0.0052(9) 0.0008(9) -0.0046(9)
    C9 0.0141(11) 0.0153(12) 0.0164(11) -0.0068(9) 0.0027(9) -0.0044(9)
    C10 0.0181(12) 0.0188(13) 0.0227(13) -0.0065(10) -0.0062(10) -0.0037(11)
    C11 0.0164(11) 0.0142(12) 0.0141(11) -0.0068(9) 0.0007(9) -0.0022(9)
    C12 0.0216(13) 0.0179(13) 0.0186(12) -0.0053(10) -0.0015(10) -0.0070(10)
    C13 0.0155(11) 0.0148(12) 0.0138(11) -0.0074(10) 0.0018(9) -0.0025(9)
    C14 0.0157(12) 0.0163(12) 0.0162(12) -0.0044(10) -0.0013(9) -0.0033(10)
    C15 0.0230(13) 0.0165(12) 0.0213(13) -0.0067(10) 0.0034(10) -0.0093(10)
    C16 0.0155(12) 0.0128(11) 0.0158(11) -0.0036(9) 0.0014(9) -0.0039(9)
    C17 0.0183(12) 0.0155(12) 0.0232(13) -0.0054(10) 0.0031(10) -0.0054(10)
_geom_special_details
;
All e.s.d.'s (except the e.s.d. in the dihedral angle between two l.s. planes)
are estimated using the full covariance matrix. The cell e.s.d.'s are taken
into account individually in the estimation of e.s.d.'s in distances, angles
and torsion angles; correlations between e.s.d.'s in cell parameters are only
used when they are defined by crystal symmetry. An approximate (isotropic)
treatment of cell e.s.d.'s is used for estimating e.s.d.'s involving l.s.
planes.
;
loop_
    _geom_bond_atom_site_label_1
    _geom_bond_atom_site_label_2
    _geom_bond_site_symmetry_2
    _geom_bond_distance
    _geom_bond_publ_flag
    Ag N7 . 2.213(2) y
    Ag N3 . 2.218(2) y
    Ag O1w . 2.4347(19) y
    Ag O7 . 2.5591(19) y
    S1 O6 . 1.436(2) ?
    S1 O5 . 1.442(2) ?
    S1 O7 . 1.4482(19) ?
    S1 C17 . 1.822(3) ?
    F1 C17 . 1.334(3) ?
    F2 C17 . 1.322(3) ?
    F3 C17 . 1.338(3) ?
    O1 C1 . 1.227(3) ?
    O2 C3 . 1.216(3) ?
    O3 C9 . 1.229(3) ?
    O4 C11 . 1.213(3) ?
    O1w H1w . 0.8401 ?
    O1w H2w . 0.8400 ?
    N1 C1 . 1.397(3) ?
    N1 C3 . 1.411(3) ?
    N1 C2 . 1.473(3) ?
    N2 C5 . 1.369(3) ?
    N2 C3 . 1.388(3) ?
    N2 C4 . 1.463(3) ?
    N3 C6 . 1.349(3) ?
    N3 C5 . 1.365(3) ?
    N4 C6 . 1.333(3) ?
    N4 C8 . 1.381(3) ?
    N4 C7 . 1.468(3) ?
    N5 C9 . 1.392(3) ?
    N5 C11 . 1.415(3) ?
    N5 C10 . 1.471(3) ?
    N6 C13 . 1.368(3) ?
    N6 C11 . 1.388(3) ?
    N6 C12 . 1.467(3) ?
    N7 C14 . 1.344(3) ?
    N7 C13 . 1.361(3) ?
    N8 C14 . 1.335(3) ?
    N8 C16 . 1.386(3) ?
    N8 C15 . 1.468(3) ?
    C1 C8 . 1.423(4) ?
    C2 H2A . 0.9800 ?
    C2 H2B . 0.9800 ?
    C2 H2C . 0.9800 ?
    C4 H4A . 0.9800 ?
    C4 H4B . 0.9800 ?
    C4 H4C . 0.9800 ?
    C5 C8 . 1.371(4) ?
    C6 H6 . 0.9500 ?
    C7 H7A . 0.9800 ?
    C7 H7B . 0.9800 ?
    C7 H7C . 0.9800 ?
    C9 C16 . 1.422(4) ?
    C10 H10A . 0.9800 ?
    C10 H10B . 0.9800 ?
    C10 H10C . 0.9800 ?
    C12 H12A . 0.9800 ?
    C12 H12B . 0.9800 ?
    C12 H12C . 0.9800 ?
    C13 C16 . 1.370(4) ?
    C14 H14 . 0.9500 ?
    C15 H15A . 0.9800 ?
    C15 H15B . 0.9800 ?
    C15 H15C . 0.9800 ?
loop_
    _geom_angle_atom_site_label_1
    _geom_angle_atom_site_label_2
    _geom_angle_atom_site_label_3
    _geom_angle_site_symmetry_1
    _geom_angle_site_symmetry_3
    _geom_angle
    _geom_angle_publ_flag
    N7 Ag N3 . . 165.48(8) y
    N7 Ag O1w . . 98.70(8) y
    N3 Ag O1w . . 95.81(7) y
    N7 Ag O7 . . 90.01(7) y
    N3 Ag O7 . . 88.93(7) y
    O1w Ag O7 . . 92.39(7) y
    O6 S1 O5 . . 115.21(14) ?
    O6 S1 O7 . . 114.71(13) ?
    O5 S1 O7 . . 114.71(12) ?
    O6 S1 C17 . . 104.22(13) ?
    O5 S1 C17 . . 103.14(13) ?
    O7 S1 C17 . . 102.51(12) ?
    Ag O1w H1w . . 123.9 ?
    Ag O1w H2w . . 125.1 ?
    H1W O1w H2w . . 111.1 ?
    S1 O7 Ag . . 136.78(12) ?
    C1 N1 C3 . . 126.5(2) ?
    C1 N1 C2 . . 116.8(2) ?
    C3 N1 C2 . . 116.7(2) ?
    C5 N2 C3 . . 119.6(2) ?
    C5 N2 C4 . . 121.2(2) ?
    C3 N2 C4 . . 119.1(2) ?
    C6 N3 C5 . . 103.9(2) ?
    C6 N3 Ag . . 119.15(18) ?
    C5 N3 Ag . . 136.34(18) ?
    C6 N4 C8 . . 106.3(2) ?
    C6 N4 C7 . . 126.5(2) ?
    C8 N4 C7 . . 127.3(2) ?
    C9 N5 C11 . . 126.4(2) ?
    C9 N5 C10 . . 117.3(2) ?
    C11 N5 C10 . . 116.0(2) ?
    C13 N6 C11 . . 119.6(2) ?
    C13 N6 C12 . . 120.8(2) ?
    C11 N6 C12 . . 119.6(2) ?
    C14 N7 C13 . . 104.0(2) ?
    C14 N7 Ag . . 119.11(17) ?
    C13 N7 Ag . . 136.45(18) ?
    C14 N8 C16 . . 106.0(2) ?
    C14 N8 C15 . . 126.0(2) ?
    C16 N8 C15 . . 127.9(2) ?
    O1 C1 N1 . . 121.8(2) ?
    O1 C1 C8 . . 125.7(2) ?
    N1 C1 C8 . . 112.5(2) ?
    N1 C2 H2A . . 109.5 ?
    N1 C2 H2B . . 109.5 ?
    H2A C2 H2B . . 109.5 ?
    N1 C2 H2C . . 109.5 ?
    H2A C2 H2C . . 109.5 ?
    H2B C2 H2C . . 109.5 ?
    O2 C3 N2 . . 122.2(2) ?
    O2 C3 N1 . . 121.2(2) ?
    N2 C3 N1 . . 116.6(2) ?
    N2 C4 H4A . . 109.5 ?
    N2 C4 H4B . . 109.5 ?
    H4A C4 H4B . . 109.5 ?
    N2 C4 H4C . . 109.5 ?
    H4A C4 H4C . . 109.5 ?
    H4B C4 H4C . . 109.5 ?
    N3 C5 N2 . . 127.2(2) ?
    N3 C5 C8 . . 110.6(2) ?
    N2 C5 C8 . . 122.2(2) ?
    N4 C6 N3 . . 113.1(2) ?
    N4 C6 H6 . . 123.5 ?
    N3 C6 H6 . . 123.5 ?
    N4 C7 H7A . . 109.5 ?
    N4 C7 H7B . . 109.5 ?
    H7A C7 H7B . . 109.5 ?
    N4 C7 H7C . . 109.5 ?
    H7A C7 H7C . . 109.5 ?
    H7B C7 H7C . . 109.5 ?
    C5 C8 N4 . . 106.2(2) ?
    C5 C8 C1 . . 122.5(2) ?
    N4 C8 C1 . . 131.3(2) ?
    O3 C9 N5 . . 122.4(2) ?
    O3 C9 C16 . . 125.2(2) ?
    N5 C9 C16 . . 112.4(2) ?
    N5 C10 H10A . . 109.5 ?
    N5 C10 H10B . . 109.5 ?
    H10A C10 H10B . . 109.5 ?
    N5 C10 H10C . . 109.5 ?
    H10A C10 H10C . . 109.5 ?
    H10B C10 H10C . . 109.5 ?
    O4 C11 N6 . . 122.3(2) ?
    O4 C11 N5 . . 121.0(2) ?
    N6 C11 N5 . . 116.6(2) ?
    N6 C12 H12A . . 109.5 ?
    N6 C12 H12B . . 109.5 ?
    H12A C12 H12B . . 109.5 ?
    N6 C12 H12C . . 109.5 ?
    H12A C12 H12C . . 109.5 ?
    H12B C12 H12C . . 109.5 ?
    N7 C13 N6 . . 127.1(2) ?
    N7 C13 C16 . . 110.8(2) ?
    N6 C13 C16 . . 122.1(2) ?
    N8 C14 N7 . . 113.2(2) ?
    N8 C14 H14 . . 123.4 ?
    N7 C14 H14 . . 123.4 ?
    N8 C15 H15A . . 109.5 ?
    N8 C15 H15B . . 109.5 ?
    H15A C15 H15B . . 109.5 ?
    N8 C15 H15C . . 109.5 ?
    H15A C15 H15C . . 109.5 ?
    H15B C15 H15C . . 109.5 ?
    C13 C16 N8 . . 106.0(2) ?
    C13 C16 C9 . . 122.8(2) ?
    N8 C16 C9 . . 131.2(2) ?
    F2 C17 F1 . . 108.1(2) ?
    F2 C17 F3 . . 107.9(2) ?
    F1 C17 F3 . . 107.0(2) ?
    F2 C17 S1 . . 112.01(19) ?
    F1 C17 S1 . . 110.82(19) ?
    F3 C17 S1 . . 110.9(2) ?
loop_
    _geom_torsion_atom_site_label_1
    _geom_torsion_atom_site_label_2
    _geom_torsion_atom_site_label_3
    _geom_torsion_atom_site_label_4
    _geom_torsion_site_symmetry_1
    _geom_torsion_site_symmetry_2
    _geom_torsion_site_symmetry_3
    _geom_torsion_site_symmetry_4
    _geom_torsion
    _geom_torsion_publ_flag
    O6 S1 O7 Ag . . . . 66.6(2) ?
    O5 S1 O7 Ag . . . . -70.1(2) ?
    C17 S1 O7 Ag . . . . 178.87(16) ?
    N7 Ag O7 S1 . . . . 78.84(17) ?
    N3 Ag O7 S1 . . . . -86.68(17) ?
    O1w Ag O7 S1 . . . . 177.55(17) ?
    N7 Ag N3 C6 . . . . -62.4(4) ?
    O1w Ag N3 C6 . . . . 115.84(19) ?
    O7 Ag N3 C6 . . . . 23.54(19) ?
    N7 Ag N3 C5 . . . . 128.5(3) ?
    O1w Ag N3 C5 . . . . -53.3(3) ?
    O7 Ag N3 C5 . . . . -145.6(2) ?
    N3 Ag N7 C14 . . . . 67.4(4) ?
    O1w Ag N7 C14 . . . . -110.8(2) ?
    O7 Ag N7 C14 . . . . -18.4(2) ?
    N3 Ag N7 C13 . . . . -121.7(3) ?
    O1w Ag N7 C13 . . . . 60.1(3) ?
    O7 Ag N7 C13 . . . . 152.5(3) ?
    C3 N1 C1 O1 . . . . 178.0(2) ?
    C2 N1 C1 O1 . . . . 1.0(4) ?
    C3 N1 C1 C8 . . . . -1.7(3) ?
    C2 N1 C1 C8 . . . . -178.6(2) ?
    C5 N2 C3 O2 . . . . 178.4(2) ?
    C4 N2 C3 O2 . . . . 1.6(4) ?
    C5 N2 C3 N1 . . . . -2.3(3) ?
    C4 N2 C3 N1 . . . . -179.2(2) ?
    C1 N1 C3 O2 . . . . -178.3(2) ?
    C2 N1 C3 O2 . . . . -1.4(4) ?
    C1 N1 C3 N2 . . . . 2.4(4) ?
    C2 N1 C3 N2 . . . . 179.3(2) ?
    C6 N3 C5 N2 . . . . -179.1(2) ?
    Ag N3 C5 N2 . . . . -8.8(4) ?
    C6 N3 C5 C8 . . . . 0.6(3) ?
    Ag N3 C5 C8 . . . . 170.88(18) ?
    C3 N2 C5 N3 . . . . -178.5(2) ?
    C4 N2 C5 N3 . . . . -1.7(4) ?
    C3 N2 C5 C8 . . . . 1.8(4) ?
    C4 N2 C5 C8 . . . . 178.6(2) ?
    C8 N4 C6 N3 . . . . 0.5(3) ?
    C7 N4 C6 N3 . . . . -179.7(2) ?
    C5 N3 C6 N4 . . . . -0.7(3) ?
    Ag N3 C6 N4 . . . . -172.98(17) ?
    N3 C5 C8 N4 . . . . -0.4(3) ?
    N2 C5 C8 N4 . . . . 179.4(2) ?
    N3 C5 C8 C1 . . . . 179.2(2) ?
    N2 C5 C8 C1 . . . . -1.1(4) ?
    C6 N4 C8 C5 . . . . 0.0(3) ?
    C7 N4 C8 C5 . . . . -179.9(2) ?
    C6 N4 C8 C1 . . . . -179.5(3) ?
    C7 N4 C8 C1 . . . . 0.6(4) ?
    O1 C1 C8 C5 . . . . -178.7(2) ?
    N1 C1 C8 C5 . . . . 0.9(3) ?
    O1 C1 C8 N4 . . . . 0.7(5) ?
    N1 C1 C8 N4 . . . . -179.7(2) ?
    C11 N5 C9 O3 . . . . -175.7(2) ?
    C10 N5 C9 O3 . . . . -2.2(4) ?
    C11 N5 C9 C16 . . . . 4.1(4) ?
    C10 N5 C9 C16 . . . . 177.6(2) ?
    C13 N6 C11 O4 . . . . -179.2(2) ?
    C12 N6 C11 O4 . . . . -2.8(4) ?
    C13 N6 C11 N5 . . . . 2.8(3) ?
    C12 N6 C11 N5 . . . . 179.2(2) ?
    C9 N5 C11 O4 . . . . 177.6(2) ?
    C10 N5 C11 O4 . . . . 4.1(4) ?
    C9 N5 C11 N6 . . . . -4.3(4) ?
    C10 N5 C11 N6 . . . . -177.8(2) ?
    C14 N7 C13 N6 . . . . 178.6(2) ?
    Ag N7 C13 N6 . . . . 6.8(4) ?
    C14 N7 C13 C16 . . . . -0.5(3) ?
    Ag N7 C13 C16 . . . . -172.28(19) ?
    C11 N6 C13 N7 . . . . 179.3(2) ?
    C12 N6 C13 N7 . . . . 2.9(4) ?
    C11 N6 C13 C16 . . . . -1.7(4) ?
    C12 N6 C13 C16 . . . . -178.1(2) ?
    C16 N8 C14 N7 . . . . 0.1(3) ?
    C15 N8 C14 N7 . . . . -178.3(2) ?
    C13 N7 C14 N8 . . . . 0.2(3) ?
    Ag N7 C14 N8 . . . . 173.80(17) ?
    N7 C13 C16 N8 . . . . 0.5(3) ?
    N6 C13 C16 N8 . . . . -178.7(2) ?
    N7 C13 C16 C9 . . . . -179.1(2) ?
    N6 C13 C16 C9 . . . . 1.7(4) ?
    C14 N8 C16 C13 . . . . -0.3(3) ?
    C15 N8 C16 C13 . . . . 178.0(2) ?
    C14 N8 C16 C9 . . . . 179.2(3) ?
    C15 N8 C16 C9 . . . . -2.5(4) ?
    O3 C9 C16 C13 . . . . 177.1(2) ?
    N5 C9 C16 C13 . . . . -2.7(4) ?
    O3 C9 C16 N8 . . . . -2.4(5) ?
    N5 C9 C16 N8 . . . . 177.8(3) ?
    O6 S1 C17 F2 . . . . -62.1(2) ?
    O5 S1 C17 F2 . . . . 58.6(2) ?
    O7 S1 C17 F2 . . . . 178.0(2) ?
    O6 S1 C17 F1 . . . . 177.1(2) ?
    O5 S1 C17 F1 . . . . -62.2(2) ?
    O7 S1 C17 F1 . . . . 57.3(2) ?
    O6 S1 C17 F3 . . . . 58.5(2) ?
    O5 S1 C17 F3 . . . . 179.17(19) ?
    O7 S1 C17 F3 . . . . -61.4(2) ?
loop_
    _geom_hbond_atom_site_label_D
    _geom_hbond_atom_site_label_H
    _geom_hbond_atom_site_label_A
    _geom_hbond_site_symmetry_A
    _geom_hbond_distance_DH
    _geom_hbond_distance_HA
    _geom_hbond_distance_DA
    _geom_hbond_angle_DHA
    O1w H1w O1 2_766 0.84 1.89 2.724(3) 170
    O1w H2w O3 2_665 0.84 1.89 2.701(3) 163
    C10 H10c O1w 2_665 0.98 2.55 3.428(4) 149
    C15 H15c O4 2_665 0.98 2.60 3.382(4) 137
    C4 H4b O6 1_465 0.98 2.41 3.252(4) 144
    C12 H12c O5 1_465 0.98 2.36 3.278(4) 155
