# Supplementary material for: Aqua­(trifluoro­methane­sulfonato)­bis­(1,3,7-trimethyl­purine-2,6-dione)silver(I)
Source: Acta Crystallogr Sect E Struct Rep Online. 2010 Sep 4;66(Pt 10):m1211. doi: 10.1107/S1600536810035300 (PMC2983140; doi:10.1107/S1600536810035300)
Supplement: Supplementary file 2 [file e-66-m1211-Isup2.hkl]

# 
# h,k,l, Fc-squared, Fo-squared, sigma(Fo-squared) and status flag 
# 
data_I
_shelx_title '  _cd0088' 
_shelx_refln_list_code          4 
_shelx_F_calc_maximum      158.47 
_exptl_crystal_F_000       668.00 
_reflns_d_resolution_high  0.7696 
 
loop_ 
 _symmetry_equiv_pos_as_xyz 
 'x, y, z' 
 '-x, -y, -z' 
 
_cell_length_a     8.9012 
_cell_length_b    10.0408 
_cell_length_c    15.4574 
_cell_angle_alpha  72.091 
_cell_angle_beta   85.444 
_cell_angle_gamma  63.672 
 
_shelx_F_squared_multiplier     1.000 
 
loop_ 
 _refln_index_h 
 _refln_index_k 
 _refln_index_l 
 _refln_F_squared_calc 
 _refln_F_squared_meas 
 _refln_F_squared_sigma 
 _refln_observed_status 
   1   0   0     6285.14     6317.38     57.43 o 
   2   0   0      508.63      511.93     10.79 o 
   3   0   0       92.93      108.48     11.56 o 
   4   0   0       18.29       44.83      4.58 o 
   5   0   0     3024.33     3079.13     34.69 o 
   6   0   0     8633.20     9208.32    330.15 o 
   7   0   0      356.35      385.50     32.34 o 
   8   0   0     1263.38     1290.84     27.98 o 
   9   0   0       35.84       31.83      5.57 o 
  10   0   0        3.21        3.47      2.19 o 
  -9   1   0      356.01      372.59     29.69 o 
  -8   1   0     2023.94     1963.91     76.26 o 
  -7   1   0       12.09       16.25      5.99 o 
  -6   1   0       14.69       10.70      8.46 o 
  -5   1   0     5109.34     5454.81     86.35 o 
  -4   1   0      566.12      583.44     14.17 o 
  -3   1   0      650.59      585.91     15.94 o 
  -2   1   0     7820.48     7962.86     90.52 o 
  -1   1   0     6174.99     6353.17    193.80 o 
   2   1   0     4378.74     4452.08     51.63 o 
   3   1   0      300.74      278.48      6.30 o 
   4   1   0     4443.05     4586.58     40.60 o 
   5   1   0     1301.31     1260.98     30.67 o 
   6   1   0      233.34      282.75     17.25 o 
   7   1   0     1395.39     1414.26     33.29 o 
   8   1   0     8079.50     8730.76    159.89 o 
   9   1   0      446.31      462.45     21.15 o 
  10   1   0      303.79      302.10     21.89 o 
  -9   2   0      228.25      199.62     21.44 o 
  -8   2   0      951.09      864.52     32.08 o 
  -7   2   0     2105.45     2215.94     60.44 o 
  -6   2   0        7.00        7.15      2.02 o 
  -5   2   0      878.07      881.24     20.99 o 
  -4   2   0        7.59       13.15      1.32 o 
  -3   2   0      476.73      592.61     26.27 o 
   0   2   0     6628.19     7345.41    123.33 o 
   1   2   0     2853.65     2695.39     22.34 o 
   2   2   0    13099.39    13895.47    470.66 o 
   3   2   0      105.56       93.74      4.39 o 
   5   2   0     4145.54     4076.57     51.52 o 
   6   2   0     3795.63     3981.52     66.74 o 
   7   2   0     1039.93     1101.53     27.84 o 
   8   2   0      982.98      948.89     22.50 o 
   9   2   0      655.16      654.02     28.48 o 
  10   2   0      115.15      107.24     11.20 o 
  11   2   0      310.56      295.07     22.73 o 
  -8   3   0     1080.07     1060.44     50.79 o 
  -7   3   0       77.96       78.84      8.13 o 
  -6   3   0     2270.32     2427.37     50.60 o 
  -5   3   0     3202.57     3269.45     64.14 o 
  -4   3   0        3.71        4.33      3.12 o 
  -3   3   0     1593.85     1693.81     23.70 o 
  -2   3   0     4772.57     5340.15     53.42 o 
  -1   3   0     3011.27     3092.03     37.75 o 
   0   3   0    25112.31    27101.68    825.38 o 
   2   3   0     1387.64     1434.66     44.65 o 
   3   3   0      132.22      137.03      6.36 o 
   4   3   0     4353.35     4371.36    110.67 o 
   5   3   0     1815.70     1836.08     26.43 o 
   6   3   0      638.58      552.47     18.95 o 
   7   3   0     2161.87     2173.10     45.43 o 
   8   3   0      810.12      857.42     31.06 o 
   9   3   0       56.67       46.99      8.44 o 
  10   3   0      650.49      677.35     61.26 o 
  11   3   0      315.48      328.45     24.87 o 
  -8   4   0      868.52      778.30     48.89 o 
  -7   4   0      755.78      631.22     33.44 o 
  -6   4   0      150.76      135.73     12.53 o 
  -5   4   0      131.16      118.76      9.54 o 
  -4   4   0      967.87     1035.98     43.14 o 
  -3   4   0        0.42       20.39      4.92 o 
  -2   4   0     5956.97     3581.90     38.24 o 
  -1   4   0     5360.07     4933.21     47.75 o 
   0   4   0     7435.35     8052.43     92.23 o 
   1   4   0      181.53      184.93      8.48 o 
   2   4   0     6792.51     7302.91     83.31 o 
   3   4   0     1062.51     1094.22     27.28 o 
   4   4   0     2185.52     2064.25     21.76 o 
   5   4   0     3741.23     3779.75     44.68 o 
   6   4   0     3845.45     3990.56     64.21 o 
   7   4   0       63.39       84.64      8.62 o 
   8   4   0     2922.05     2999.05    108.46 o 
   9   4   0      112.48      113.97     15.04 o 
  10   4   0      326.72      351.49     27.21 o 
  11   4   0      510.19      503.21     20.57 o 
  -7   5   0      192.06      146.80     18.18 o 
  -6   5   0      752.27      629.82     14.70 o 
  -5   5   0     1230.67     1184.30     48.42 o 
  -4   5   0      667.90      650.38     34.35 o 
  -3   5   0      379.72      454.00     35.75 o 
  -2   5   0       71.08       99.86     13.42 o 
  -1   5   0     1214.43     1210.02     31.80 o 
   1   5   0     2254.72     2285.83     25.87 o 
   2   5   0       98.60      145.37     12.19 o 
   3   5   0      343.42      313.18     11.49 o 
   4   5   0     1926.41     1919.43     21.93 o 
   5   5   0      803.57      815.03     19.11 o 
   6   5   0     4861.47     5148.32    114.91 o 
   7   5   0     3047.14     3245.08     91.20 o 
   8   5   0      451.89      477.65     16.18 o 
   9   5   0      300.47      256.95     21.79 o 
  10   5   0       41.14       43.59      4.63 o 
  11   5   0       22.93       17.07      8.90 o 
  -6   6   0        5.93        1.45      1.63 o 
  -5   6   0      239.88      199.29     14.41 o 
  -4   6   0       73.80       96.80      7.83 o 
  -3   6   0       25.50       28.21      5.24 o 
  -2   6   0     3909.53     3983.81    112.58 o 
  -1   6   0     6896.01     6760.85    189.01 o 
   0   6   0       40.84       29.84      3.57 o 
   1   6   0      306.56      343.12     13.86 o 
   2   6   0      190.17      205.00     18.39 o 
   3   6   0      144.68      163.93     13.52 o 
   4   6   0     5223.39     5425.82    121.96 o 
   5   6   0     6484.75     6667.53    147.92 o 
   6   6   0      134.22      145.60      8.33 o 
   7   6   0      129.82      137.61     15.06 o 
   8   6   0     1385.04     1445.89     38.89 o 
   9   6   0      176.29      173.42     30.30 o 
  10   6   0      568.88      562.29     41.50 o 
  11   6   0      747.76      768.15     26.90 o 
  -5   7   0       32.35       29.62      4.87 o 
  -4   7   0       59.93       60.67      6.67 o 
  -3   7   0       21.48       35.02      6.60 o 
  -2   7   0      117.30       99.67     12.32 o 
  -1   7   0     1839.47     1785.20     53.77 o 
   0   7   0     7256.38     7313.26    265.22 o 
   1   7   0      401.95      381.96     18.23 o 
   2   7   0      461.84      522.12     23.64 o 
   3   7   0       63.70       93.62      8.64 o 
   4   7   0      826.39      826.00     26.87 o 
   5   7   0     1564.06     1672.76     50.09 o 
   6   7   0     2830.30     2917.85     79.38 o 
   7   7   0     2776.37     2985.55     80.65 o 
   8   7   0       63.24       61.76      4.45 o 
   9   7   0       73.80       65.03      7.82 o 
  10   7   0      370.02      331.02     30.87 o 
  11   7   0      125.99      109.49     15.96 o 
  -4   8   0        0.20        3.93      2.41 o 
  -3   8   0      283.20      284.26     33.93 o 
  -2   8   0      472.56      524.45     40.48 o 
  -1   8   0     1701.05     1653.67     38.77 o 
   0   8   0      858.25      826.32     39.36 o 
   1   8   0      426.02      400.29     20.57 o 
   2   8   0       53.52       90.56      7.25 o 
   3   8   0     1331.88     1572.31     47.27 o 
   4   8   0     3302.15     3327.41     89.79 o 
   5   8   0      781.34      812.81     65.65 o 
   6   8   0       15.58       22.74      3.90 o 
   7   8   0      938.77      963.22     27.22 o 
   8   8   0      176.20      186.18     13.74 o 
   9   8   0      280.40      243.53     18.78 o 
  10   8   0      859.96      822.62     20.43 o 
  11   8   0      462.79      404.26     40.12 o 
  -3   9   0      153.37      147.82     12.89 o 
  -2   9   0     1169.55     1199.53     65.46 o 
  -1   9   0     2728.36     2603.26     50.70 o 
   0   9   0     1388.46     1222.65     47.76 o 
   1   9   0      127.99      132.99     10.80 o 
   2   9   0      136.24      147.18     15.91 o 
   3   9   0      203.82      223.17     25.40 o 
   4   9   0      475.93      614.56     35.77 o 
   5   9   0     1308.12     1363.57     41.59 o 
   6   9   0      366.48      375.06     18.44 o 
   7   9   0      161.81      167.27     15.89 o 
   8   9   0      189.89      233.50     21.64 o 
   9   9   0       57.77       46.36      7.55 o 
  10   9   0      300.11      257.65     19.88 o 
  -2  10   0      401.16      406.76     28.71 o 
  -1  10   0      201.29      214.69     23.01 o 
   0  10   0     2181.33     2053.60    279.33 o 
   1  10   0      694.63      631.49     20.65 o 
   2  10   0       11.39       12.95      3.86 o 
   3  10   0      329.86      356.59     26.33 o 
   4  10   0      873.50      841.22     31.24 o 
   5  10   0      104.32      116.00     11.18 o 
   6  10   0      623.74      683.93     32.16 o 
   7  10   0     1335.14     1490.46     30.91 o 
   8  10   0      303.36      298.46     29.48 o 
   9  10   0      707.13      773.98     30.47 o 
   0  11   0       26.51       31.71      4.39 o 
   1  11   0        3.87       12.93      4.58 o 
   2  11   0       20.90       20.73      4.65 o 
   3  11   0        0.63        2.04      2.62 o 
   4  11   0      893.83      864.39     40.12 o 
   5  11   0     1210.90     1209.63     64.86 o 
   6  11   0      132.01      148.86     18.05 o 
   7  11   0      120.81      110.49     17.80 o 
   8  11   0      148.09      122.17     15.50 o 
   9  11   0       40.26       17.44      3.21 o 
   3  12   0      408.47      391.22     34.04 o 
   4  12   0      241.28      213.01     27.29 o 
   5  12   0       41.38       40.37      6.97 o 
   6  12   0      106.99      103.07     14.32 o 
   7  12   0      523.41      517.78     36.19 o 
  -6 -12   1       61.92       42.38      5.44 o 
  -5 -12   1       17.72       13.05      5.23 o 
  -4 -12   1      522.24      498.08     38.38 o 
  -8 -11   1     2055.47     2174.02     71.38 o 
  -7 -11   1      530.05      511.96     34.02 o 
  -6 -11   1       62.87       49.58     10.45 o 
  -5 -11   1      133.93      110.23     15.86 o 
  -4 -11   1        1.06        8.27      3.39 o 
  -3 -11   1      115.98      132.05     17.74 o 
  -2 -11   1     1774.58     1724.93     63.56 o 
  -1 -11   1      612.47      616.29     43.94 o 
 -10 -10   1      258.03      302.56     28.39 o 
  -8 -10   1       31.93       26.16      4.73 o 
  -7 -10   1      227.61      196.80     24.63 o 
  -6 -10   1      767.06      969.43     43.05 o 
  -5 -10   1        0.53        1.56      2.28 o 
  -4 -10   1      538.18      592.06     28.60 o 
  -3 -10   1     1100.02     1118.10     47.32 o 
  -2 -10   1      107.97      109.77     12.74 o 
  -1 -10   1     1721.43     1642.06     55.77 o 
   0 -10   1     2232.78     2233.05    303.56 o 
   1 -10   1        0.61       11.72      3.57 o 
 -10  -9   1      296.07      318.70     34.33 o 
  -9  -9   1      565.05      525.81     72.00 o 
  -8  -9   1     1065.93     1185.95     22.42 o 
  -7  -9   1      295.80      307.60     17.49 o 
  -6  -9   1      112.55      112.80      9.57 o 
  -5  -9   1       24.11       27.38      3.48 o 
  -4  -9   1      437.89      463.27     23.04 o 
  -3  -9   1     2647.00     2184.60     58.34 o 
  -2  -9   1     2938.11     2978.61     61.06 o 
  -1  -9   1      900.19      823.55     29.43 o 
   0  -9   1       64.03       60.01      6.23 o 
   1  -9   1       10.43       24.62      4.14 o 
   2  -9   1       84.58       91.94     12.04 o 
   3  -9   1     1074.55      956.87     45.66 o 
 -10  -8   1      439.94      454.28     28.87 o 
  -9  -8   1      436.81      424.20     42.64 o 
  -8  -8   1     1112.47     1162.66     42.78 o 
  -7  -8   1      102.79      101.80      8.48 o 
  -6  -8   1       57.34       60.67      7.78 o 
  -5  -8   1      103.62      117.96      9.77 o 
  -4  -8   1     1839.48     2007.29     56.74 o 
  -3  -8   1     3094.93     3289.66     97.46 o 
  -2  -8   1     1022.99      949.41     29.89 o 
  -1  -8   1      181.62      152.06     17.50 o 
   0  -8   1      460.94      480.31     30.58 o 
   1  -8   1      348.77      318.84     22.96 o 
   2  -8   1     1526.90     1469.80     48.42 o 
   3  -8   1      293.79      277.41     23.44 o 
   4  -8   1      118.10       76.85     13.99 o 
 -11  -7   1      190.42      137.33     19.81 o 
 -10  -7   1      136.79      124.25     19.14 o 
  -9  -7   1      475.93      447.13     10.78 o 
  -8  -7   1      336.27      328.42     12.34 o 
  -7  -7   1       30.77       44.59      5.16 o 
  -6  -7   1      176.06      207.06     11.97 o 
  -5  -7   1        2.17        6.56      3.47 o 
  -4  -7   1     1497.12     1469.07     47.38 o 
  -3  -7   1     2751.31     3107.16     88.24 o 
  -2  -7   1     2395.74     2352.33     67.87 o 
  -1  -7   1       22.17       40.02      4.97 o 
   0  -7   1      165.87      164.04     17.40 o 
   1  -7   1       27.14       37.44      4.68 o 
   2  -7   1      742.81      700.20     29.18 o 
   3  -7   1      920.53      859.62     42.05 o 
   4  -7   1      923.97      872.49     26.37 o 
   5  -7   1      220.34      182.34     32.85 o 
 -11  -6   1      526.21      519.69     28.21 o 
 -10  -6   1      583.61      534.96     72.86 o 
  -9  -6   1       33.53       28.47      3.44 o 
  -8  -6   1     1236.94     1245.04     23.94 o 
  -7  -6   1      610.36      615.52     17.78 o 
  -6  -6   1      978.85      982.60     31.65 o 
  -5  -6   1     1454.50     1410.92     34.29 o 
  -4  -6   1      498.70      512.56     19.43 o 
  -3  -6   1     3259.59     3251.83     74.04 o 
  -2  -6   1     1740.80     1662.47     38.83 o 
  -1  -6   1       21.82       56.91      6.74 o 
   0  -6   1      122.24      142.82     12.32 o 
   1  -6   1     2349.41     2335.22     78.19 o 
   2  -6   1      185.36      185.53     17.10 o 
   3  -6   1      434.57      398.82     19.74 o 
   4  -6   1      748.18      700.21     18.54 o 
   5  -6   1      686.53      610.34     44.18 o 
   6  -6   1      141.31      100.31     12.23 o 
 -11  -5   1       81.34       86.26     11.31 o 
 -10  -5   1     1206.93     1261.57     23.91 o 
  -9  -5   1     1157.78     1179.13     25.90 o 
  -8  -5   1     1341.40     1319.25     41.33 o 
  -7  -5   1       78.55       81.68      6.99 o 
  -6  -5   1       70.17       67.44      7.99 o 
  -5  -5   1        8.22       10.15      2.23 o 
  -4  -5   1     5517.20     5560.70     51.03 o 
  -3  -5   1     5766.01     5732.53     55.02 o 
  -2  -5   1     1092.78     1173.25     39.73 o 
  -1  -5   1      421.54      510.97     18.64 o 
   0  -5   1      622.45      590.62     23.41 o 
   1  -5   1        7.80       13.43      5.76 o 
   2  -5   1     2438.97     2374.61     72.56 o 
   3  -5   1     4283.64     4270.42    116.02 o 
   4  -5   1      687.86      657.06     19.85 o 
   5  -5   1       10.42       15.83      3.04 o 
   6  -5   1      166.25      128.67     13.91 o 
   7  -5   1       38.42       41.70      7.05 o 
 -11  -4   1       75.79       74.82      7.42 o 
 -10  -4   1       51.64       58.05      6.40 o 
  -9  -4   1      226.72      266.44     17.23 o 
  -8  -4   1     1787.50     1820.64     37.28 o 
  -7  -4   1     1560.18     1507.95     25.40 o 
  -6  -4   1      832.34      787.63     24.93 o 
  -5  -4   1      432.28      398.73     10.43 o 
  -4  -4   1     1023.19      941.09     21.18 o 
  -3  -4   1     1201.99     1133.18     29.33 o 
  -2  -4   1    10859.72     9919.66    111.47 o 
  -1  -4   1     5437.44     5595.23     67.13 o 
   0  -4   1      498.13      519.24     20.99 o 
   1  -4   1      546.16      449.09     19.31 o 
   2  -4   1     1164.92     1154.99     41.08 o 
   3  -4   1      310.86      341.42     23.44 o 
   4  -4   1     2244.33     2207.70     45.40 o 
   5  -4   1     3138.98     3161.15     59.13 o 
   6  -4   1      170.27      170.75     11.49 o 
   7  -4   1      964.17      904.59     43.07 o 
   8  -4   1       17.44       20.18      3.45 o 
 -11  -3   1      200.80      237.66     19.31 o 
 -10  -3   1      390.93      416.38     41.45 o 
  -9  -3   1      769.74      768.09     26.83 o 
  -8  -3   1       57.08       57.27      5.55 o 
  -7  -3   1       34.29       30.99      3.12 o 
  -6  -3   1      251.34      259.97      7.08 o 
  -5  -3   1     1035.07     1041.13     24.11 o 
  -4  -3   1     4027.98     4085.28     40.75 o 
  -3  -3   1      706.76      596.67      8.67 o 
  -2  -3   1      200.33      219.56      5.77 o 
  -1  -3   1        5.49       25.38      3.44 o 
   1  -3   1     1545.26     1581.12     21.99 o 
   2  -3   1     4290.81     4180.74     44.12 o 
   3  -3   1      260.06      246.84     18.24 o 
   4  -3   1     1748.42     1790.97     58.27 o 
   5  -3   1       15.18       19.40      3.61 o 
   6  -3   1      989.39      906.48     19.67 o 
   7  -3   1       10.53        6.19      1.65 o 
   8  -3   1      741.81      704.64     31.24 o 
 -11  -2   1       60.02       59.40      6.14 o 
 -10  -2   1     1170.88     1189.40     39.37 o 
  -9  -2   1      490.78      500.42     18.88 o 
  -8  -2   1      746.90      705.14     21.90 o 
  -7  -2   1       11.59       15.18      3.47 o 
  -6  -2   1      146.74      142.91     10.12 o 
  -5  -2   1      117.07      109.83      8.08 o 
  -4  -2   1     5298.23     5333.79     44.78 o 
  -3  -2   1      540.17      408.78      7.89 o 
  -2  -2   1     3396.30     3352.45     19.24 o 
  -1  -2   1     1188.08     1378.63     20.95 o 
   0  -2   1      106.64      141.35     12.65 o 
   1  -2   1     2810.31     2998.02     37.26 o 
   2  -2   1     7676.39     8061.05     93.12 o 
   3  -2   1     5645.07     6072.60     40.91 o 
   4  -2   1     3656.76     3556.38     57.02 o 
   5  -2   1       21.23       37.08      3.27 o 
   6  -2   1       32.60       32.56      5.31 o 
   7  -2   1     1206.03     1263.87     23.79 o 
   8  -2   1      181.40      156.15     17.07 o 
   9  -2   1      672.48      697.02     34.64 o 
 -10  -1   1      889.82      899.23     38.43 o 
  -9  -1   1      660.00      641.49     19.20 o 
  -8  -1   1     1961.33     1864.03     39.51 o 
  -7  -1   1     1175.78     1158.09     29.55 o 
  -6  -1   1       28.52       37.31      3.74 o 
  -5  -1   1      640.71      589.65     21.35 o 
  -4  -1   1    10538.83    10478.39    121.06 o 
  -2  -1   1     3603.53     3396.38     28.77 o 
  -1  -1   1     2066.08     2194.86     17.55 o 
   0  -1   1      271.88      231.76      4.34 o 
   2  -1   1    11090.34    11650.54    197.46 o 
   3  -1   1      327.10      329.76     15.45 o 
   4  -1   1      352.09      304.55      8.99 o 
   5  -1   1      332.67      340.83     16.59 o 
   6  -1   1      401.39      390.73     45.95 o 
   7  -1   1     3284.16     3454.98     98.81 o 
   8  -1   1      904.22      881.10     37.74 o 
   9  -1   1      366.26      408.29     30.58 o 
 -10   0   1      239.56      272.88     20.86 o 
  -9   0   1     2294.73     2311.44     62.78 o 
  -8   0   1        6.00       13.98      3.94 o 
  -7   0   1      341.86      365.15     28.69 o 
  -6   0   1      180.17      183.20     16.50 o 
  -5   0   1      193.96      237.14     20.66 o 
  -4   0   1    11015.34    11737.64    105.91 o 
  -3   0   1     3519.38     3270.99     40.90 o 
  -2   0   1      190.00      189.41      9.21 o 
  -1   0   1      204.41      179.64      4.52 o 
   1   0   1     5078.54     5126.33     32.94 o 
   2   0   1     4409.62     4275.72     31.93 o 
   3   0   1     1318.42     1119.48     19.92 o 
   4   0   1      860.62      733.15     17.38 o 
   5   0   1      188.87      219.91     12.13 o 
   6   0   1      633.31      625.97     32.49 o 
   7   0   1      210.26      228.44     20.73 o 
   8   0   1     1814.26     1887.18     34.22 o 
   9   0   1     1120.99     1094.53     22.88 o 
  10   0   1      348.73      390.69     28.64 o 
  -9   1   1       82.74       80.16     11.90 o 
  -8   1   1      160.00      160.66     13.17 o 
  -7   1   1      384.14      418.96     32.04 o 
  -6   1   1     1987.11     2037.68     63.43 o 
  -5   1   1     3205.03     3232.16     68.34 o 
  -4   1   1     3391.59     3298.60     43.74 o 
  -3   1   1     1114.08     1080.13     23.67 o 
  -2   1   1        3.53       10.90      2.93 o 
  -1   1   1     2664.01     2694.09     42.57 o 
   0   1   1     1331.16     1258.29     65.88 o 
   2   1   1     5032.60     5114.61     39.88 o 
   3   1   1      429.49      406.70      7.13 o 
   4   1   1     4695.06     4381.13     42.64 o 
   5   1   1      841.35      765.40     19.40 o 
   6   1   1        3.43        9.03      3.65 o 
   7   1   1     2363.99     2351.23     50.23 o 
   8   1   1      989.94      986.95     25.24 o 
   9   1   1       17.01       24.43      6.37 o 
  10   1   1      374.40      400.21     31.92 o 
  -9   2   1     1134.71     1110.44     51.92 o 
  -8   2   1       57.03       57.39      7.71 o 
  -7   2   1      715.33      695.17     27.89 o 
  -6   2   1      325.18      311.84     31.70 o 
  -5   2   1      301.10      324.17     18.65 o 
  -4   2   1     4070.29     4085.75     33.54 o 
  -3   2   1     3325.35     3198.68     36.42 o 
  -2   2   1       72.29       92.02      9.23 o 
  -1   2   1     2183.90     1979.09     24.87 o 
   0   2   1     3714.76     3616.02     41.85 o 
   1   2   1     1275.54     1255.35     30.45 o 
   2   2   1     1998.54     1931.60     16.97 o 
   3   2   1     5321.37     4933.91     40.63 o 
   4   2   1     5428.42     5480.26     58.26 o 
   5   2   1     2757.92     2874.88     25.53 o 
   6   2   1       26.21       39.09     15.20 o 
   7   2   1       16.18       18.64      3.25 o 
   8   2   1      833.88      791.46     23.28 o 
   9   2   1      934.10      920.40     22.77 o 
  10   2   1      266.22      267.41     21.81 o 
  11   2   1       37.27       33.92     12.13 o 
  -8   3   1      109.77      125.75     20.44 o 
  -7   3   1      100.92       79.56      7.32 o 
  -6   3   1      710.47      715.99     43.76 o 
  -5   3   1     1190.61     1190.54     24.50 o 
  -4   3   1     1672.67     1756.66     48.57 o 
  -3   3   1       45.10       97.56     10.52 o 
  -2   3   1      520.20      511.64     22.20 o 
  -1   3   1     3793.92     3440.67     41.63 o 
   0   3   1     6318.68     6718.11     76.83 o 
   1   3   1     2394.47     2350.13     28.43 o 
   2   3   1     1188.57     1160.44     20.47 o 
   3   3   1      534.60      464.13     12.17 o 
   4   3   1      869.64      770.90     16.90 o 
   5   3   1      588.92      546.13     24.39 o 
   6   3   1     2808.79     2798.94     47.32 o 
   7   3   1     1265.18     1313.42     34.33 o 
   8   3   1      660.18      630.16     18.08 o 
   9   3   1      479.91      482.63     36.00 o 
  10   3   1      223.80      244.19     20.46 o 
  11   3   1      100.83       90.20      9.21 o 
  -8   4   1      177.91      150.31     17.99 o 
  -7   4   1       20.86       15.39      4.11 o 
  -6   4   1      144.66      144.59     13.54 o 
  -5   4   1     2918.05     2834.05     76.59 o 
  -4   4   1     2874.13     2528.02     72.87 o 
  -3   4   1      643.91      717.67     30.92 o 
  -2   4   1      126.78      153.07     18.12 o 
  -1   4   1     2102.52     2428.75     27.24 o 
   0   4   1     1289.71     1383.28     35.24 o 
   2   4   1     5409.43     4971.08     57.78 o 
   3   4   1      320.90      288.94      6.99 o 
   4   4   1     1704.83     1743.52     19.44 o 
   5   4   1      300.43      308.92     12.10 o 
   6   4   1     1979.79     1979.01     45.21 o 
   7   4   1      335.93      288.52      9.80 o 
   8   4   1     2993.14     3100.87     79.90 o 
   9   4   1      761.86      758.66     21.06 o 
  10   4   1        0.75        4.25      4.39 o 
  11   4   1       14.58       12.58      3.12 o 
  -7   5   1      377.79      318.96     29.28 o 
  -6   5   1      696.39      631.50     12.33 o 
  -5   5   1      493.12      451.68     22.45 o 
  -4   5   1     1010.99      975.44     44.75 o 
  -3   5   1     1328.10     1271.35     52.30 o 
  -2   5   1      388.89      374.40     33.70 o 
  -1   5   1        0.67       22.93      3.77 o 
   0   5   1     3547.36     3689.63     40.46 o 
   1   5   1     1633.23     1547.31     19.69 o 
   2   5   1     1834.09     1966.43     22.07 o 
   3   5   1     3341.23     3352.32     37.40 o 
   4   5   1     2184.38     2091.79     16.60 o 
   5   5   1      300.65      270.78     14.13 o 
   6   5   1      344.28      317.48     11.60 o 
   7   5   1       15.74       26.37      3.68 o 
   8   5   1      599.75      556.87     24.43 o 
   9   5   1     1897.19     1965.13     44.59 o 
  10   5   1      914.04      907.79     24.05 o 
  11   5   1        3.99        5.64      2.48 o 
  -6   6   1      114.50       89.84     11.88 o 
  -5   6   1      656.67      594.41     37.24 o 
  -4   6   1     1590.51     1490.90     36.22 o 
  -3   6   1      206.80      181.09     20.75 o 
  -2   6   1      354.62      382.86     33.82 o 
  -1   6   1     1632.95     1556.74     47.58 o 
   0   6   1      625.63      621.82     29.14 o 
   1   6   1     8037.16     8799.95     86.21 o 
   2   6   1     3029.74     3180.66     38.86 o 
   3   6   1      131.35      153.17     13.03 o 
   4   6   1      377.28      352.56     13.01 o 
   5   6   1     1287.63     1293.34     35.99 o 
   6   6   1      404.77      386.32     25.63 o 
   7   6   1     2350.64     2471.73     67.65 o 
   8   6   1     1174.47     1193.90     34.76 o 
   9   6   1      741.55      734.72     27.63 o 
  10   6   1      228.35      222.55     20.78 o 
  11   6   1       40.99       35.59      6.19 o 
  -5   7   1      774.03      643.09     23.06 o 
  -4   7   1     1255.75     1204.13     45.10 o 
  -3   7   1      348.22      372.76     32.81 o 
  -2   7   1       52.19       56.47      9.32 o 
  -1   7   1     1311.74     1200.66     46.01 o 
   0   7   1     5474.91     5538.13    155.27 o 
   1   7   1     2761.44     2622.99     76.28 o 
   2   7   1     1729.25     1784.36     49.23 o 
   3   7   1     1045.87     1082.21     29.19 o 
   4   7   1      269.44      269.86     15.02 o 
   5   7   1     1326.54     1305.81     38.45 o 
   6   7   1     2523.56     2530.95     71.61 o 
   7   7   1       84.44       92.06      6.94 o 
   8   7   1     1203.19     1185.89     32.49 o 
   9   7   1     1097.55     1102.64     36.66 o 
  10   7   1       16.34       15.55      2.42 o 
  11   7   1      223.81      177.64     23.44 o 
  -4   8   1      569.63      594.95     46.62 o 
  -3   8   1       32.78       51.55      8.26 o 
  -2   8   1      176.16      163.67     17.39 o 
  -1   8   1     1921.36     1636.58     54.12 o 
   0   8   1     1004.33      947.12     20.39 o 
   1   8   1     2608.79     2497.39     75.71 o 
   2   8   1     1239.19     1274.25     39.81 o 
   3   8   1      193.54      249.28     20.19 o 
   4   8   1        0.48        1.78      1.16 o 
   5   8   1       39.90       64.52      5.62 o 
   6   8   1      144.90      156.17     12.67 o 
   7   8   1     2539.56     2572.89     67.32 o 
   8   8   1      955.14      964.30     22.75 o 
   9   8   1      393.83      388.56     26.87 o 
  10   8   1      115.96       87.58     11.29 o 
  11   8   1       20.14       15.54      2.82 o 
  -3   9   1      185.82      174.96     20.64 o 
  -2   9   1      166.63      169.24     19.40 o 
  -1   9   1      504.30      504.01     53.63 o 
   0   9   1      532.26      493.19     36.71 o 
   1   9   1      673.97      740.01     33.00 o 
   2   9   1      288.45      353.88     25.92 o 
   3   9   1      591.10      587.41     25.06 o 
   4   9   1      203.92      206.06     21.86 o 
   5   9   1      643.30      701.54     34.56 o 
   6   9   1      853.35      867.24     13.85 o 
   7   9   1     1479.95     1596.58     35.77 o 
   8   9   1     1713.06     1778.42     56.27 o 
   9   9   1      394.17      358.34     40.99 o 
  10   9   1       12.99        8.67      3.08 o 
  -2  10   1       28.38       12.98      4.96 o 
  -1  10   1       18.20       23.05      6.79 o 
   0  10   1     2925.32     2784.40    378.77 o 
   1  10   1        2.13        9.95      4.77 o 
   2  10   1      114.65      113.47     11.50 o 
   3  10   1      594.25      636.97     27.40 o 
   4  10   1       51.12       78.27      6.28 o 
   5  10   1      175.17      205.45     20.13 o 
   6  10   1     1939.08     2051.28     68.10 o 
   7  10   1      653.58      674.58     29.24 o 
   8  10   1      687.10      767.68     31.43 o 
   9  10   1       45.56       48.67      7.97 o 
  10  10   1        6.40        9.06      3.64 o 
   0  11   1      207.41      232.41     22.75 o 
   1  11   1      578.94      595.26     43.31 o 
   2  11   1      910.17      856.29     44.86 o 
   3  11   1      194.33      198.77     22.89 o 
   4  11   1        6.57        9.78      3.97 o 
   5  11   1      238.39      264.35     26.28 o 
   6  11   1       40.05       36.31      6.61 o 
   7  11   1      702.59      716.65     37.93 o 
   8  11   1     1523.35     1725.38     59.77 o 
   9  11   1       34.79       35.52      7.61 o 
   2  12   1       23.53       24.38      3.17 o 
   3  12   1      289.70      280.34     35.27 o 
   4  12   1       32.15       34.05      5.78 o 
   5  12   1     1594.91     1653.53     80.97 o 
   6  12   1      724.39      743.24     43.44 o 
   7  12   1      343.56      336.43     35.03 o 
   8  12   1      189.66      154.42     20.38 o 
  -7 -11   2       69.20       62.54     11.53 o 
  -6 -11   2      116.85       83.12     11.74 o 
  -5 -11   2      509.94      434.95     26.64 o 
  -4 -11   2      536.53      517.49     26.32 o 
  -3 -11   2        0.14        6.50      3.74 o 
  -2 -11   2     1460.09     1428.70     58.59 o 
  -1 -11   2      263.70      253.41     26.13 o 
  -9 -10   2        0.08       11.75      4.69 o 
  -8 -10   2       14.51       12.50      3.06 o 
  -7 -10   2     1651.23     1909.57     75.78 o 
  -6 -10   2     1105.60     1210.39     21.44 o 
  -5 -10   2      573.03      573.88     45.63 o 
  -4 -10   2      121.17      114.15     14.70 o 
  -3 -10   2        2.71       13.29      4.75 o 
  -2 -10   2      174.25      191.47     18.65 o 
  -1 -10   2     2554.75     2653.96    361.14 o 
   0 -10   2      931.89      958.02     45.92 o 
   1 -10   2       36.11       35.83      4.62 o 
 -10  -9   2        1.00       -0.82      2.44 o 
  -9  -9   2      761.32      805.98     33.90 o 
  -8  -9   2      387.66      382.83     28.45 o 
  -7  -9   2      207.64      180.13     18.42 o 
  -6  -9   2     1074.31     1178.87     38.94 o 
  -5  -9   2      828.52      825.88     19.47 o 
  -4  -9   2      364.69      384.55     26.38 o 
  -3  -9   2      132.10      143.85     11.56 o 
  -2  -9   2     1378.03     1361.09     46.19 o 
  -1  -9   2      594.40      557.54     27.17 o 
   0  -9   2        4.93        8.81      3.32 o 
   1  -9   2      948.03      927.55     66.51 o 
   2  -9   2      208.18      191.50     16.06 o 
 -10  -8   2       12.24       15.13      3.20 o 
  -9  -8   2        5.04        1.20      1.16 o 
  -8  -8   2      697.03      703.82     18.67 o 
  -7  -8   2     2286.86     2676.29     49.58 o 
  -6  -8   2     1026.10     1126.07     31.20 o 
  -5  -8   2       31.42       39.20      5.14 o 
  -4  -8   2      316.21      357.41     21.43 o 
  -3  -8   2        3.20       -0.22      2.84 o 
  -2  -8   2      565.35      520.25     25.70 o 
  -1  -8   2     2984.63     2911.78     76.10 o 
   0  -8   2     1281.28     1373.92     33.72 o 
   1  -8   2       11.18       16.57      5.17 o 
   2  -8   2        1.70        8.05      3.19 o 
   3  -8   2       69.51       65.16     10.93 o 
   4  -8   2       12.15       14.36      4.80 o 
 -10  -7   2      218.36      152.66     13.75 o 
  -9  -7   2      925.03      904.52     17.32 o 
  -8  -7   2      783.55      783.56     22.55 o 
  -7  -7   2     1247.28     1328.03     35.81 o 
  -6  -7   2     3103.70     3487.42     92.47 o 
  -5  -7   2      401.44      473.85     23.65 o 
  -4  -7   2        0.03        2.10      2.15 o 
  -3  -7   2     1762.63     1807.13     54.16 o 
  -2  -7   2     1109.75     1058.92     36.41 o 
  -1  -7   2      822.92      763.91     31.31 o 
   0  -7   2     2846.39     2905.03     80.06 o 
   1  -7   2      391.37      389.13     25.70 o 
   2  -7   2       64.47       82.14      8.24 o 
   3  -7   2      554.99      490.18     18.98 o 
   4  -7   2       96.61       68.82      9.10 o 
   5  -7   2      177.28      107.23     15.03 o 
 -11  -6   2      137.29      112.69     15.92 o 
 -10  -6   2       64.25       60.98      8.04 o 
  -9  -6   2       81.03       59.49      6.09 o 
  -8  -6   2     2676.47     2808.12     51.02 o 
  -7  -6   2     1268.57     1240.27     26.70 o 
  -6  -6   2      194.98      200.40     12.76 o 
  -5  -6   2     1157.32     1123.83     33.49 o 
  -4  -6   2      151.44      175.89     13.01 o 
  -3  -6   2       44.69       65.91      5.47 o 
  -2  -6   2     3375.65     3420.59     80.60 o 
  -1  -6   2     2469.60     2521.17     65.75 o 
   0  -6   2     2725.35     2918.37     89.73 o 
   1  -6   2     1447.21     1456.52     64.28 o 
   2  -6   2      330.27      338.71     33.92 o 
   3  -6   2       54.78       56.54     11.29 o 
   4  -6   2      351.46      287.90     20.17 o 
   5  -6   2      895.34      797.00     24.58 o 
   6  -6   2      414.47      326.08     32.66 o 
 -11  -5   2       12.15       12.26      2.78 o 
 -10  -5   2      316.16      338.03     25.75 o 
  -9  -5   2        4.27        8.80      2.18 o 
  -8  -5   2      445.75      403.75     16.25 o 
  -7  -5   2     1484.52     1466.58     23.98 o 
  -6  -5   2     3023.26     3240.44     52.18 o 
  -5  -5   2      160.52      202.30     11.74 o 
  -4  -5   2       13.09       48.66      3.99 o 
  -3  -5   2      174.89      170.58      9.45 o 
  -2  -5   2     3330.49     3655.88     38.24 o 
  -1  -5   2     3242.98     3174.64     33.63 o 
   0  -5   2     8249.58     8605.47     80.00 o 
   1  -5   2      738.41      781.16     32.89 o 
   2  -5   2      360.22      411.87     35.28 o 
   3  -5   2      312.46      304.64     45.30 o 
   4  -5   2      186.53      182.04     15.11 o 
   5  -5   2      421.42      386.29     16.63 o 
   6  -5   2     1638.65     1601.38     44.66 o 
   7  -5   2      288.96      227.00     21.44 o 
 -11  -4   2       20.03       12.64      7.57 o 
 -10  -4   2      182.72      203.20     16.35 o 
  -9  -4   2     1419.26     1515.06     40.71 o 
  -8  -4   2     2926.87     2442.39     68.37 o 
  -7  -4   2      597.05      614.56     15.15 o 
  -6  -4   2      111.24      110.61     10.52 o 
  -5  -4   2      353.15      308.86      8.18 o 
  -4  -4   2     7268.54     7870.18     51.13 o 
  -3  -4   2     4004.91     3928.01     37.29 o 
  -2  -4   2    12467.36    13443.04    409.78 o 
  -1  -4   2      259.69      278.66     15.42 o 
   0  -4   2      447.11      426.59     18.38 o 
   1  -4   2     3409.54     3499.32     39.32 o 
   2  -4   2      127.85      158.71     14.83 o 
   3  -4   2     1479.31     1456.05     42.22 o 
   4  -4   2      231.54      229.08     12.17 o 
   5  -4   2     1296.53     1296.52     31.00 o 
   6  -4   2      657.45      638.67     29.90 o 
   7  -4   2     1292.79     1299.10     57.71 o 
 -11  -3   2      214.22      217.23     22.62 o 
 -10  -3   2     1444.12     1451.21     92.75 o 
  -9  -3   2      146.62      155.82     18.60 o 
  -8  -3   2      601.51      609.48     18.17 o 
  -7  -3   2     3538.85     3720.72    119.46 o 
  -6  -3   2     1769.29     1776.51     29.48 o 
  -5  -3   2      781.36      817.17     26.74 o 
  -3  -3   2     1815.23     1767.79     13.09 o 
  -2  -3   2     2074.71     2083.46     17.40 o 
  -1  -3   2    12880.67    13334.41    139.75 o 
   1  -3   2      156.75      185.18     16.02 o 
   2  -3   2       67.30      100.92      7.48 o 
   3  -3   2      827.89      949.18     19.85 o 
   4  -3   2       49.58       53.68      4.09 o 
   5  -3   2     1686.15     1741.20     98.87 o 
   6  -3   2     3323.40     3196.46     51.89 o 
   7  -3   2      349.90      326.44     18.63 o 
   8  -3   2       58.91       59.98     11.11 o 
 -10  -2   2     1355.28     1362.85     48.51 o 
  -9  -2   2      289.75      332.06     21.99 o 
  -8  -2   2     2300.19     2270.28     45.25 o 
  -7  -2   2      772.10      797.10     21.98 o 
  -6  -2   2      996.61     1036.46     19.17 o 
  -5  -2   2     1385.48     1350.62     24.86 o 
  -4  -2   2      120.02      113.37      9.91 o 
  -3  -2   2     3642.85     3372.98     22.65 o 
  -1  -2   2     4890.46     4883.80     31.72 o 
   0  -2   2      757.22      642.23     17.09 o 
   1  -2   2     1355.40     1359.85     24.62 o 
   2  -2   2      313.61      427.60     15.09 o 
   3  -2   2     3013.29     3146.36     23.53 o 
   4  -2   2     3954.28     4193.46     73.15 o 
   5  -2   2        9.62       10.92      2.21 o 
   6  -2   2     2184.69     2239.35     43.44 o 
   7  -2   2      238.51      215.60     10.19 o 
   8  -2   2      123.53      136.99     17.42 o 
   9  -2   2      358.03      350.09     30.29 o 
 -10  -1   2      351.59      353.65     28.76 o 
  -9  -1   2        8.29        0.42      4.93 o 
  -8  -1   2     2159.95     2192.19     59.20 o 
  -7  -1   2     2731.23     2852.86     77.01 o 
  -6  -1   2       19.17       23.38      4.09 o 
  -5  -1   2       49.22       59.39      7.93 o 
  -4  -1   2      678.44      665.16     23.38 o 
  -3  -1   2     1929.30     1803.23     13.11 o 
  -1  -1   2     9880.27     9675.53     83.78 o 
   0  -1   2     2774.71     2716.78     18.11 o 
   1  -1   2       74.35       92.35      4.85 o 
   2  -1   2     4036.65     4482.28     36.99 o 
   3  -1   2        7.56       10.11      2.63 o 
   4  -1   2     2011.74     2054.70     16.92 o 
   5  -1   2     4991.22     5222.31     82.51 o 
   6  -1   2     7229.31     7300.54    376.96 o 
   7  -1   2      276.06      281.58     21.40 o 
   8  -1   2       33.49       47.29      3.72 o 
   9  -1   2      159.56      149.03     12.17 o 
 -10   0   2      584.23      581.47     48.25 o 
  -9   0   2      866.23      803.17     33.41 o 
  -8   0   2      139.53      150.03     10.45 o 
  -7   0   2     1401.31     1353.53     40.53 o 
  -6   0   2     4077.65     4145.88    121.06 o 
  -5   0   2       96.54      112.93     12.25 o 
  -4   0   2      240.67      245.44     17.10 o 
  -3   0   2     5904.10     5765.53     69.35 o 
  -2   0   2      410.15      464.13      7.96 o 
   0   0   2     3957.94     3839.47     24.98 o 
   1   0   2      116.88      146.88      2.81 o 
   2   0   2      397.10      424.05      8.62 o 
   3   0   2     1631.70     1543.89     13.60 o 
   4   0   2     3016.45     2955.22     53.11 o 
   5   0   2     2850.70     3022.98     69.41 o 
   6   0   2     6995.40     7341.36    265.11 o 
   7   0   2     3181.74     3348.91     67.87 o 
   8   0   2      214.17      214.64     10.84 o 
   9   0   2      397.81      412.69     54.87 o 
  10   0   2      424.87      448.50     44.87 o 
  -9   1   2      318.67      340.75     34.16 o 
  -8   1   2     1774.83     1826.94     58.03 o 
  -7   1   2     1478.75     1467.03     43.47 o 
  -6   1   2      109.16      122.84     13.10 o 
  -5   1   2        3.14        4.52      4.61 o 
  -4   1   2       27.76       41.63      5.36 o 
  -3   1   2     3556.52     3540.59     44.39 o 
  -2   1   2    18726.50    19454.85    592.61 o 
  -1   1   2     3443.88     3811.75     78.01 o 
   0   1   2     5538.70     5924.05     46.79 o 
   1   1   2       28.94       37.92      3.90 o 
   2   1   2     2577.55     2703.67     18.92 o 
   3   1   2      863.35      766.29     11.30 o 
   4   1   2     1537.92     1301.84     33.17 o 
   5   1   2     3067.16     3079.80     24.40 o 
   6   1   2      483.26      504.45     21.53 o 
   7   1   2      163.02      196.88     33.79 o 
   8   1   2      194.84      193.08     10.47 o 
   9   1   2      189.91      208.12     16.73 o 
  10   1   2      727.70      732.35     39.40 o 
  -9   2   2       61.61       53.28     11.05 o 
  -8   2   2      368.93      381.40     38.66 o 
  -7   2   2      904.65      942.34     42.69 o 
  -6   2   2     1114.06     1171.11     28.29 o 
  -5   2   2       35.71       47.69      5.50 o 
  -4   2   2     8751.54     9487.85    163.79 o 
  -3   2   2     2835.49     3016.20     35.83 o 
  -2   2   2     6027.53     6554.44     75.78 o 
  -1   2   2     1416.04     1418.81     44.17 o 
   1   2   2      448.56      450.63      6.67 o 
   2   2   2     7979.88     8252.79     92.85 o 
   3   2   2     3140.41     2880.83     35.80 o 
   4   2   2     3227.35     3163.66     37.82 o 
   5   2   2     1557.77     1357.22     25.41 o 
   6   2   2     7583.50     7939.46    130.22 o 
   7   2   2       17.59       33.49      4.10 o 
   8   2   2      448.20      493.80     27.90 o 
   9   2   2      732.72      713.76     68.92 o 
  10   2   2      199.81      199.35     16.55 o 
  -8   3   2      848.41      786.35     62.17 o 
  -7   3   2      469.99      463.02     31.76 o 
  -6   3   2      167.15      144.96     12.27 o 
  -5   3   2      438.41      489.04     24.71 o 
  -4   3   2      219.02      224.27     20.49 o 
  -3   3   2     2862.52     2869.69     34.77 o 
  -1   3   2     1952.96     2006.60     28.15 o 
   0   3   2     1112.15     1122.12     28.23 o 
   1   3   2     1643.30     1675.79     21.89 o 
   2   3   2     3839.54     3840.49     33.01 o 
   3   3   2     1284.57     1153.94     28.52 o 
   4   3   2    18070.86    18657.27    568.73 o 
   6   3   2     1933.63     1832.07     38.31 o 
   7   3   2      182.39      152.88     19.89 o 
   8   3   2       16.64       19.59      3.29 o 
   9   3   2      204.86      211.72     13.56 o 
  10   3   2     1477.63     1502.31     46.78 o 
  11   3   2      818.45      837.51     34.78 o 
  -8   4   2      186.84      144.38     18.27 o 
  -7   4   2     1003.93     1001.62     48.87 o 
  -6   4   2        6.29        8.09      1.36 o 
  -5   4   2        3.54        0.91      4.16 o 
  -4   4   2      452.60      519.83     37.14 o 
  -3   4   2     3549.78     3759.74     86.32 o 
  -2   4   2       21.20       11.75      2.06 o 
  -1   4   2     2476.37     2520.73     27.66 o 
   0   4   2     2128.99     2064.80     28.12 o 
   1   4   2        9.42       21.85      2.87 o 
   2   4   2      860.90      807.79     22.45 o 
   3   4   2     1317.53     1287.37     22.81 o 
   4   4   2     1069.84      965.46     31.81 o 
   5   4   2     2383.70     2483.59     26.98 o 
   6   4   2     3839.63     3933.60     89.27 o 
   7   4   2      711.66      779.74     17.78 o 
   8   4   2        1.21        2.17      2.87 o 
   9   4   2      188.04      203.38     13.31 o 
  10   4   2     1012.20      971.34     26.14 o 
  11   4   2      802.88      797.61     34.44 o 
  -7   5   2       17.34       10.47      3.15 o 
  -6   5   2      213.06      173.85     14.34 o 
  -5   5   2      200.07      207.25     10.78 o 
  -4   5   2      170.56      216.86     20.24 o 
  -3   5   2     3854.02     4077.86    115.45 o 
  -2   5   2     3728.29     3759.52     86.81 o 
  -1   5   2      937.31      922.63     31.55 o 
   0   5   2       78.53       59.26      7.93 o 
   1   5   2      671.70      756.07     26.07 o 
   2   5   2     1260.67     1246.37     40.79 o 
   3   5   2     7056.15     6877.27     63.55 o 
   4   5   2     3826.43     3914.87     61.62 o 
   5   5   2     2623.64     2764.05     31.09 o 
   6   5   2     1712.52     1714.81     42.31 o 
   7   5   2      198.58      207.27     15.09 o 
   8   5   2      839.58      789.59     28.15 o 
   9   5   2      945.37      942.81     23.16 o 
  10   5   2     1462.84     1508.78     27.96 o 
  11   5   2      871.65      860.06     36.47 o 
  -6   6   2       25.41       24.95      3.76 o 
  -5   6   2       18.29       34.03      3.72 o 
  -4   6   2       23.67       36.87      4.63 o 
  -3   6   2     1324.14     1138.57     34.57 o 
  -2   6   2     6815.97     7127.21    255.84 o 
  -1   6   2     3391.83     3398.04     78.92 o 
   0   6   2       55.55       95.75     10.97 o 
   1   6   2     1115.41     1117.60     44.18 o 
   2   6   2     3033.60     3086.53     33.85 o 
   3   6   2      711.97      787.95     33.65 o 
   4   6   2     1959.93     1871.97     22.87 o 
   5   6   2     7274.86     7356.41    151.99 o 
   6   6   2      120.65      130.82     15.21 o 
   7   6   2      325.98      313.20     23.26 o 
   8   6   2      165.44      172.14     19.02 o 
   9   6   2      742.20      741.48     23.34 o 
  10   6   2      928.51      943.86     18.99 o 
  11   6   2     1229.05     1347.35     46.71 o 
  -5   7   2       36.07       33.75      5.46 o 
  -4   7   2     1719.06     1763.46     40.07 o 
  -3   7   2     2036.20     2081.73     46.64 o 
  -2   7   2      437.14      376.57     36.68 o 
  -1   7   2       24.06       23.25      5.62 o 
   0   7   2     1275.91     1292.66     41.85 o 
   1   7   2       35.68       73.90      7.94 o 
   2   7   2     1118.05     1089.70     30.88 o 
   3   7   2      610.61      566.35     20.12 o 
   4   7   2      587.48      561.93     25.01 o 
   5   7   2       46.88       55.09      5.31 o 
   6   7   2     2267.86     2386.30     63.15 o 
   7   7   2      463.48      478.44     23.96 o 
   8   7   2      810.59      816.64     33.51 o 
   9   7   2     1479.41     1560.12     48.04 o 
  10   7   2      421.04      402.59     35.50 o 
  11   7   2      123.11      114.97     15.52 o 
  -4   8   2      186.63      183.32     20.98 o 
  -3   8   2      966.33      878.66     32.08 o 
  -2   8   2     3767.24     3581.08    301.70 o 
  -1   8   2      645.37      637.11     48.79 o 
   0   8   2       32.38       24.92      5.69 o 
   1   8   2      223.08      265.15     25.45 o 
   2   8   2      206.15      240.45     21.85 o 
   3   8   2      404.44      445.60     31.21 o 
   4   8   2     2907.74     3196.75     94.12 o 
   5   8   2     1276.25     1283.15     43.09 o 
   6   8   2      283.66      364.56     25.83 o 
   7   8   2      570.86      592.76     29.60 o 
   8   8   2       52.47       49.38      3.93 o 
   9   8   2      654.39      621.06     27.32 o 
  10   8   2     1285.39     1313.27     53.14 o 
  11   8   2       99.10       96.65     13.51 o 
  -3   9   2      687.19      706.27     53.95 o 
  -2   9   2      210.50      234.13     27.19 o 
  -1   9   2      856.63      780.13     33.69 o 
   0   9   2      387.39      372.83     17.00 o 
   1   9   2      165.54      192.46     21.90 o 
   2   9   2     1263.48     1200.49     36.17 o 
   3   9   2     1370.04     1302.66     38.05 o 
   4   9   2      514.63      523.79     24.42 o 
   5   9   2     1847.35     1983.45     57.50 o 
   6   9   2     1216.53     1279.67     35.27 o 
   7   9   2        0.95       -1.19      2.78 o 
   8   9   2      279.20      289.16     22.76 o 
   9   9   2      753.32      752.88     29.83 o 
  10   9   2      556.64      479.07     30.66 o 
  11   9   2      194.33      127.37     15.31 o 
  -2  10   2      304.67      307.02     36.60 o 
  -1  10   2       22.59       27.73      7.59 o 
   0  10   2        7.99       14.92      6.83 o 
   1  10   2       90.86      106.85      9.89 o 
   2  10   2      407.75      472.32     35.75 o 
   3  10   2      647.04      718.11     35.72 o 
   4  10   2      448.48      530.80     35.37 o 
   5  10   2     1101.91     1204.10     31.14 o 
   6  10   2       99.14      128.29     12.17 o 
   7  10   2      217.40      270.82     22.37 o 
   8  10   2      209.58      236.78     24.99 o 
   9  10   2      539.01      523.32     74.27 o 
  10  10   2      829.54      738.41     44.91 o 
   0  11   2        3.06       -6.86      4.66 o 
   1  11   2      600.47      559.15     32.51 o 
   2  11   2      420.60      416.81     49.33 o 
   3  11   2       82.34      100.69     12.60 o 
   4  11   2      355.72      419.25     37.79 o 
   5  11   2       87.93       90.61     11.32 o 
   6  11   2       66.94       63.73      9.84 o 
   7  11   2      525.22      538.53     30.83 o 
   8  11   2      159.90      170.37     21.51 o 
   9  11   2      182.10      163.30     21.23 o 
   2  12   2      516.70      511.17     31.17 o 
   3  12   2     1104.42     1076.90     58.11 o 
   4  12   2      832.11      890.02     39.77 o 
   5  12   2       27.84       23.78      6.01 o 
   6  12   2      967.23      939.86     48.39 o 
   7  12   2       18.33       10.24      3.54 o 
   8  12   2      320.75      318.15     36.60 o 
  -7 -11   3       71.37       52.41     10.28 o 
  -6 -11   3      360.73      312.49     24.87 o 
  -5 -11   3     1167.25     1137.69     40.86 o 
  -4 -11   3      730.93      704.91     37.04 o 
  -3 -11   3      602.83      579.17     21.17 o 
  -2 -11   3      432.61      418.45     52.37 o 
  -9 -10   3      256.18      219.57     28.93 o 
  -8 -10   3      120.83       97.32     15.69 o 
  -7 -10   3       14.78       13.95      3.39 o 
  -6 -10   3        0.88        6.24      3.34 o 
  -5 -10   3      918.01      853.43     26.69 o 
  -4 -10   3     1440.90     1476.46     26.78 o 
  -3 -10   3      467.85      501.97     43.71 o 
  -2 -10   3        0.37       12.13      4.36 o 
  -1 -10   3       79.79       72.58      8.44 o 
   0 -10   3        0.49       14.14      4.00 o 
 -10  -9   3      141.13      103.06     14.69 o 
  -9  -9   3       64.16       53.62     11.40 o 
  -8  -9   3      635.67      574.37     30.31 o 
  -7  -9   3        3.36        2.11      1.29 o 
  -6  -9   3     1665.28     1676.17     47.85 o 
  -5  -9   3     1127.13     1105.81     34.10 o 
  -4  -9   3      545.06      540.27     27.50 o 
  -3  -9   3      311.11      349.68     24.22 o 
  -2  -9   3      412.26      439.22     30.15 o 
  -1  -9   3       19.54       20.62      3.57 o 
   0  -9   3      981.27      942.61     42.14 o 
   1  -9   3      738.95      677.74     24.54 o 
   2  -9   3      101.74       86.69     13.89 o 
  -9  -8   3      136.64      129.65     20.09 o 
  -8  -8   3        1.58        2.19      1.97 o 
  -7  -8   3       91.35       90.43     15.02 o 
  -6  -8   3        4.62        5.57      2.65 o 
  -5  -8   3     1351.86     1411.52     38.10 o 
  -4  -8   3     3176.01     3252.26     86.97 o 
  -3  -8   3       13.90       14.43      3.05 o 
  -2  -8   3       72.83       75.65      8.62 o 
  -1  -8   3        1.46        7.39      3.42 o 
   0  -8   3      128.40      136.94     12.26 o 
   1  -8   3      649.94      593.75     26.01 o 
   2  -8   3     1647.07     1739.51     68.74 o 
   3  -8   3      817.42      736.47     30.75 o 
  -9  -7   3      321.91      297.53     18.08 o 
  -8  -7   3      240.33      224.30     12.00 o 
  -7  -7   3      237.84      240.26     12.06 o 
  -6  -7   3      517.60      603.26     28.42 o 
  -5  -7   3      442.47      539.26     22.49 o 
  -4  -7   3      891.57      903.41     28.54 o 
  -3  -7   3      119.30      113.52      8.88 o 
  -2  -7   3     1349.31     1338.17     54.14 o 
  -1  -7   3      395.91      473.05     31.74 o 
   0  -7   3      363.19      350.42     18.64 o 
   1  -7   3      747.88      762.53     43.65 o 
   2  -7   3      627.16      601.69     20.14 o 
   3  -7   3      257.02      219.04     30.90 o 
   4  -7   3     1098.84     1019.51     44.41 o 
   5  -7   3       63.26       51.94      5.76 o 
 -11  -6   3      527.87      600.86     65.20 o 
 -10  -6   3      667.27      590.22     59.76 o 
  -9  -6   3      480.41      431.62     12.28 o 
  -8  -6   3        0.63        3.32      1.42 o 
  -7  -6   3        3.81        3.30      1.37 o 
  -6  -6   3     1375.23     1404.47     40.96 o 
  -5  -6   3     2667.69     2836.71     80.84 o 
  -4  -6   3     4004.44     4348.63     97.16 o 
  -3  -6   3      998.90     1053.79     25.59 o 
  -2  -6   3      274.24      291.23     24.05 o 
  -1  -6   3       81.82      102.23      7.89 o 
   0  -6   3      410.90      401.01     19.25 o 
   1  -6   3     3445.17     3344.63     64.25 o 
   2  -6   3     1235.25     1191.91     26.19 o 
   3  -6   3      560.35      534.45     24.70 o 
   4  -6   3        8.47        7.63      2.05 o 
   5  -6   3      169.14      145.94     32.81 o 
   6  -6   3       14.48       16.96      3.19 o 
 -11  -5   3      112.92      105.98     10.88 o 
 -10  -5   3      235.81      222.20     17.99 o 
  -9  -5   3      774.61      729.23     16.93 o 
  -8  -5   3       80.90       81.18      7.51 o 
  -7  -5   3      791.29      767.55     17.24 o 
  -6  -5   3      460.52      459.84     10.17 o 
  -5  -5   3       68.65       80.35      5.38 o 
  -4  -5   3     1909.69     1845.77     42.55 o 
  -3  -5   3     3250.85     3440.91     33.82 o 
  -2  -5   3      453.05      436.42     17.62 o 
  -1  -5   3      203.77      198.45     16.03 o 
   0  -5   3     1226.08     1279.83     40.14 o 
   1  -5   3       15.58       17.04      2.40 o 
   2  -5   3     2390.08     2427.54     49.32 o 
   3  -5   3     3631.50     3691.95    118.87 o 
   4  -5   3      975.27      900.35     28.76 o 
   5  -5   3       18.09       23.11      2.72 o 
   6  -5   3      328.91      254.25     36.50 o 
 -11  -4   3      202.01      188.79     17.25 o 
 -10  -4   3       29.86       24.11      5.44 o 
  -9  -4   3        1.85        4.62      1.87 o 
  -8  -4   3      796.58      759.40     29.68 o 
  -7  -4   3        1.20        6.96      3.72 o 
  -6  -4   3     2292.89     2332.51     39.39 o 
  -5  -4   3      269.15      244.95      7.00 o 
  -4  -4   3     1577.22     1474.69     10.06 o 
  -3  -4   3      649.46      769.51     31.56 o 
  -2  -4   3     1610.18     1607.39     17.05 o 
  -1  -4   3      192.08      201.08     11.88 o 
   0  -4   3     4416.14     4439.72     46.48 o 
   1  -4   3     5665.13     5691.16    158.76 o 
   2  -4   3     2049.07     2044.08     48.47 o 
   3  -4   3      167.99      171.83     11.80 o 
   4  -4   3     1931.01     1936.92     40.94 o 
   5  -4   3       87.17       60.74      4.99 o 
   6  -4   3      627.80      568.12     38.60 o 
   7  -4   3     1040.58     1023.39     35.48 o 
 -11  -3   3      388.78      397.71     27.88 o 
 -10  -3   3     2026.92     1972.94     90.24 o 
  -9  -3   3     1040.39     1059.23     34.35 o 
  -8  -3   3      254.71      252.95     12.79 o 
  -7  -3   3      703.21      706.95     28.81 o 
  -6  -3   3     1392.95     1436.79     31.69 o 
  -5  -3   3     3490.71     3654.33     21.58 o 
  -4  -3   3     7360.52     7420.79    187.96 o 
  -3  -3   3       14.63       36.49      3.27 o 
  -2  -3   3     1378.48     1350.22     31.51 o 
  -1  -3   3    11120.45    11593.21    110.33 o 
   0  -3   3     1541.77     1598.79     20.68 o 
   1  -3   3     2123.64     2113.24     19.32 o 
   2  -3   3     1832.78     1662.73     21.39 o 
   3  -3   3       67.37       67.47      4.78 o 
   4  -3   3       28.13       35.61      2.67 o 
   5  -3   3     5581.84     5661.18    141.57 o 
   6  -3   3      155.62      144.93     14.97 o 
   7  -3   3       80.19       70.31      6.94 o 
   8  -3   3     1357.69     1296.47     49.87 o 
 -10  -2   3       92.02       83.88      8.99 o 
  -9  -2   3      496.94      457.52     25.86 o 
  -8  -2   3       67.61       23.59      4.84 o 
  -7  -2   3      197.92      250.67     15.39 o 
  -6  -2   3     7168.12     7418.26    319.08 o 
  -5  -2   3     2495.17     2562.44     39.49 o 
  -4  -2   3     1213.47     1186.98     29.65 o 
  -3  -2   3     3047.69     3031.86     20.51 o 
  -2  -2   3      103.80       87.34      6.98 o 
  -1  -2   3     2684.56     2800.87     14.55 o 
   0  -2   3     8783.00     9133.29    187.54 o 
   1  -2   3     4678.33     4779.30     55.72 o 
   2  -2   3      463.13      415.36     10.20 o 
   3  -2   3      371.43      365.44      9.90 o 
   4  -2   3      491.97      488.96     15.09 o 
   5  -2   3        0.38        7.67      3.46 o 
   6  -2   3     4215.77     4433.98    285.67 o 
   7  -2   3     1822.74     1752.45     56.27 o 
   8  -2   3      250.76      247.44     29.95 o 
   9  -2   3      308.93      309.88     36.78 o 
 -10  -1   3       14.84       10.42      4.61 o 
  -9  -1   3      182.14      184.18     15.05 o 
  -8  -1   3      441.53      452.47     20.17 o 
  -7  -1   3      196.02      221.42     16.37 o 
  -6  -1   3      866.12      908.65     25.84 o 
  -5  -1   3     1698.36     1590.39     26.24 o 
  -4  -1   3     3841.51     3697.95     38.21 o 
  -3  -1   3      927.63      908.93     11.74 o 
  -2  -1   3     4189.13     4144.52     55.53 o 
  -1  -1   3     9165.51     9229.63     72.78 o 
   0  -1   3     1181.90     1177.69     34.71 o 
   1  -1   3     4096.53     3961.46     42.32 o 
   2  -1   3     6562.75     6530.55     52.42 o 
   3  -1   3     1201.03     1222.60     27.77 o 
   4  -1   3       96.89      136.39      8.30 o 
   5  -1   3       52.78       43.97      6.98 o 
   6  -1   3      613.14      573.97     17.28 o 
   7  -1   3      163.67      182.45     12.54 o 
   8  -1   3     1039.67     1110.10     58.09 o 
   9  -1   3      383.25      415.73     47.17 o 
 -10   0   3       91.54       94.58      9.48 o 
  -9   0   3       33.07       16.03      4.91 o 
  -8   0   3      328.39      394.44     30.08 o 
  -7   0   3     2531.79     2534.50     72.13 o 
  -6   0   3     1224.37     1143.18     35.61 o 
  -5   0   3      372.61      338.66     17.04 o 
  -4   0   3      684.53      594.01     21.57 o 
  -3   0   3      777.17      852.01     12.75 o 
  -2   0   3     1203.37     1149.39     16.04 o 
  -1   0   3     4213.94     4402.66     49.93 o 
   0   0   3     1908.55     1816.01     12.46 o 
   1   0   3      468.30      441.52     17.35 o 
   2   0   3     7152.60     7499.66    110.82 o 
   3   0   3     1134.79     1311.79     23.13 o 
   4   0   3      961.99     1066.76     34.42 o 
   5   0   3      489.94      455.87     14.23 o 
   6   0   3     2200.06     2320.77     65.33 o 
   7   0   3        8.08        9.51      9.95 o 
   8   0   3      260.80      286.71     14.44 o 
   9   0   3      232.51      229.15     36.17 o 
  10   0   3      347.67      343.56     33.38 o 
  -9   1   3       19.42       21.57      7.23 o 
  -8   1   3       67.53       71.77      9.00 o 
  -7   1   3      161.32      161.40     18.01 o 
  -6   1   3     2113.68     2129.64     67.42 o 
  -5   1   3     1739.80     1406.49     31.39 o 
  -4   1   3     2225.12     2270.15     21.12 o 
  -3   1   3      953.36      973.67     26.53 o 
  -2   1   3     1501.48     1563.62     19.66 o 
  -1   1   3        5.15       19.08      5.65 o 
   0   1   3     2490.13     2655.71     17.91 o 
   1   1   3    21034.96    22208.38    676.27 o 
   2   1   3     3312.21     3399.80     22.91 o 
   3   1   3        8.62       21.60      2.82 o 
   4   1   3      347.69      398.20     10.65 o 
   5   1   3     1178.47     1291.01     30.29 o 
   6   1   3     1760.16     1698.07     48.78 o 
   7   1   3     2733.77     2740.42     56.46 o 
   8   1   3      997.40     1015.46     19.73 o 
   9   1   3       54.92       65.23      6.24 o 
  10   1   3        1.73       18.35      3.85 o 
  -9   2   3      290.16      325.93     32.20 o 
  -8   2   3      285.54      277.49     29.65 o 
  -7   2   3     1604.31     1656.50     37.83 o 
  -6   2   3     1142.16     1140.03     22.84 o 
  -5   2   3      179.68      184.28     12.69 o 
  -4   2   3     2407.75     2433.32     31.57 o 
  -2   2   3     1238.58     1192.73     30.62 o 
  -1   2   3    10024.43    10113.27    113.47 o 
   0   2   3     3301.77     3283.99     40.68 o 
   1   2   3       46.29       64.88      7.31 o 
   2   2   3     2421.74     2420.00     29.11 o 
   3   2   3     4271.00     3804.02     46.83 o 
   4   2   3      961.23      960.66     27.44 o 
   5   2   3     2119.81     2082.02     17.52 o 
   6   2   3     1678.61     1620.43     42.57 o 
   7   2   3      362.34      350.63     59.41 o 
   8   2   3      363.00      408.57     25.29 o 
   9   2   3      618.45      601.46     24.97 o 
  10   2   3       76.64       71.74      7.78 o 
  -8   3   3       56.44       56.85      9.63 o 
  -7   3   3      629.13      634.97     40.05 o 
  -6   3   3     2017.67     2023.83     60.29 o 
  -5   3   3      734.29      749.50     21.80 o 
  -4   3   3      218.55      213.41     22.35 o 
  -3   3   3       43.38       27.82      3.31 o 
  -2   3   3      940.69      950.24     32.87 o 
  -1   3   3        8.09       44.71      6.34 o 
   0   3   3     9211.71     6233.80     71.41 o 
   1   3   3     4822.38     4817.38     56.10 o 
   2   3   3     1579.87     1585.17     20.07 o 
   3   3   3      918.75      958.05     25.69 o 
   4   3   3      281.91      304.32     37.57 o 
   5   3   3     1847.40     1802.29     22.75 o 
   6   3   3     3576.32     3638.36     60.14 o 
   7   3   3     3122.25     3239.33     66.80 o 
   8   3   3      823.62      861.67     20.54 o 
   9   3   3       19.31        6.91      2.74 o 
  10   3   3       32.70       25.72      8.60 o 
  11   3   3       13.34        7.04      4.06 o 
  -8   4   3      352.95      319.64     29.84 o 
  -7   4   3      417.95      451.05     46.30 o 
  -6   4   3      465.66      482.78     32.14 o 
  -5   4   3     2803.36     2600.94     75.81 o 
  -4   4   3      539.39      486.19     24.20 o 
  -3   4   3      676.81      738.56     28.56 o 
  -2   4   3      746.09      744.42     27.52 o 
  -1   4   3     6687.75     6390.66     60.06 o 
   1   4   3     3391.07     3286.27     41.09 o 
   2   4   3     5064.82     5205.13     61.98 o 
   3   4   3     3347.17     3442.40     41.36 o 
   4   4   3      542.60      483.53     17.54 o 
   5   4   3     6076.24     6046.04     57.32 o 
   6   4   3     1598.43     1487.33     35.50 o 
   7   4   3     1084.68     1045.00     37.11 o 
   8   4   3     3808.06     3921.24    105.62 o 
   9   4   3        8.23        9.64      2.68 o 
  10   4   3      485.70      435.03     34.07 o 
  11   4   3      544.45      552.26     35.38 o 
  -7   5   3      861.84      779.96     34.55 o 
  -6   5   3     1913.94     1970.46     32.64 o 
  -5   5   3      533.33      543.56     27.92 o 
  -4   5   3       18.60       25.94      6.26 o 
  -3   5   3      125.87      136.00     15.39 o 
  -2   5   3     1628.56     1668.67     43.05 o 
  -1   5   3     5257.45     5918.74     58.21 o 
   0   5   3     4392.81     4394.00     44.04 o 
   1   5   3     1408.15     1466.37     21.44 o 
   2   5   3      228.84      272.76     15.07 o 
   3   5   3      340.22      348.37     15.02 o 
   4   5   3      134.21      138.15      9.01 o 
   5   5   3      758.12      728.63     27.74 o 
   6   5   3     3521.75     3516.34     80.00 o 
   7   5   3     1481.51     1506.64     46.62 o 
   8   5   3      203.65      220.75     26.76 o 
   9   5   3       17.54       10.44      3.10 o 
  10   5   3       14.16       19.28      4.18 o 
  11   5   3       56.76       57.48     10.83 o 
  -6   6   3      610.20      480.23     17.91 o 
  -5   6   3      423.00      533.99     53.64 o 
  -4   6   3       40.81       26.39      5.80 o 
  -3   6   3     3678.72     3439.78     93.85 o 
  -2   6   3     2446.50     2269.36     70.02 o 
  -1   6   3      120.67      179.28     17.40 o 
   0   6   3     1777.00     1908.08     49.38 o 
   1   6   3     2933.05     3071.11     34.99 o 
   2   6   3        2.47       13.82      4.95 o 
   3   6   3       73.05      126.69     13.87 o 
   4   6   3       97.66      106.16      8.83 o 
   5   6   3     1901.18     2057.17     35.36 o 
   6   6   3      757.05      727.28     25.49 o 
   7   6   3     2256.73     2359.69     66.50 o 
   8   6   3      741.78      742.98     27.21 o 
   9   6   3       30.77       44.61      5.58 o 
  10   6   3      403.69      481.26     51.98 o 
  11   6   3      164.67      160.25     22.85 o 
  -5   7   3      221.10      209.78     24.38 o 
  -4   7   3       17.95       22.28      4.70 o 
  -3   7   3      536.74      470.51     42.01 o 
  -2   7   3      349.87      355.24     32.18 o 
  -1   7   3     3342.22     3473.14     98.65 o 
   0   7   3     2414.87     2413.49     69.55 o 
   1   7   3      103.04      100.11     11.48 o 
   2   7   3     1264.22     1308.26     33.88 o 
   3   7   3        0.11       11.60      5.22 o 
   4   7   3      954.56      980.88     28.29 o 
   5   7   3     7857.29     8204.47    293.21 o 
   6   7   3     4683.28     4941.24    166.19 o 
   7   7   3      155.72      137.67     16.76 o 
   8   7   3      266.78      245.24     11.62 o 
   9   7   3      101.73       99.04     12.10 o 
  10   7   3       78.27       70.88     11.15 o 
  11   7   3      507.94      550.37     35.63 o 
  -4   8   3       42.80       26.43      6.26 o 
  -3   8   3        2.06        6.08      2.98 o 
  -2   8   3     1408.78     1299.02     41.41 o 
  -1   8   3      107.97       90.25     10.87 o 
   0   8   3      518.93      478.87     20.53 o 
   1   8   3     3177.53     3331.56     94.61 o 
   2   8   3      589.47      571.82     24.42 o 
   3   8   3       84.91      109.17      9.65 o 
   4   8   3      887.57      914.37     29.58 o 
   5   8   3      456.17      479.09     22.69 o 
   6   8   3     2976.80     3000.27     82.85 o 
   7   8   3      971.31      968.50     22.22 o 
   8   8   3      639.74      625.52     15.28 o 
   9   8   3        0.25        0.67      2.90 o 
  10   8   3      145.18      133.70     20.96 o 
  11   8   3      111.70       95.16     12.77 o 
  -3   9   3        0.30       18.05      5.73 o 
  -2   9   3      784.31      744.03     42.67 o 
  -1   9   3      402.01      406.61     36.68 o 
   0   9   3      607.67      650.51     47.04 o 
   1   9   3      641.42      758.52     41.20 o 
   2   9   3      296.58      399.62     31.88 o 
   3   9   3      148.31      150.57     13.29 o 
   4   9   3      285.58      348.24     28.53 o 
   5   9   3     2048.33     2213.81     61.40 o 
   6   9   3     1551.63     1610.02     47.44 o 
   7   9   3       46.29       54.91      5.44 o 
   8   9   3      101.64      104.05     10.19 o 
   9   9   3       62.96       65.45      6.62 o 
  10   9   3       13.03        8.76      2.66 o 
  11   9   3      803.71      726.62     62.11 o 
  -2  10   3      400.86      451.51     33.64 o 
  -1  10   3     1095.72     1008.93     56.61 o 
   0  10   3     1374.07     1287.54     28.02 o 
   1  10   3      506.27      525.64     38.61 o 
   2  10   3        2.73        3.30      2.49 o 
   3  10   3     1457.30     1631.48     48.24 o 
   4  10   3      488.22      477.51     25.15 o 
   5  10   3      944.82      997.74     32.63 o 
   6  10   3     1447.74     1545.52     52.71 o 
   7  10   3      519.47      571.93     35.96 o 
   8  10   3        6.24       13.74      3.62 o 
   9  10   3        0.04       12.07      4.40 o 
  10  10   3        0.71       13.23      4.20 o 
  -1  11   3      409.63      451.27     44.38 o 
   0  11   3      162.77      182.28     19.95 o 
   1  11   3      375.98      372.05     41.77 o 
   2  11   3      150.90      147.29     23.11 o 
   3  11   3      724.04      741.21     26.59 o 
   4  11   3     1376.40     1694.43     65.02 o 
   5  11   3     1151.43     1169.87     42.76 o 
   6  11   3      513.23      553.40     44.66 o 
   7  11   3      735.22      830.28     47.05 o 
   8  11   3      835.36      905.51     48.30 o 
   9  11   3       11.70        3.42      3.58 o 
   2  12   3        4.72        9.06      4.21 o 
   3  12   3       52.90       67.87     11.78 o 
   4  12   3      478.03      445.20     24.65 o 
   5  12   3      450.80      505.92     35.79 o 
   6  12   3     2551.54     2843.10     33.71 o 
   7  12   3       89.29       87.53     12.89 o 
   8  12   3        0.60       -0.17      3.46 o 
  -7 -11   4      320.05      259.74     30.04 o 
  -6 -11   4       66.64       58.91      7.35 o 
  -5 -11   4        3.55        4.46      1.94 o 
  -4 -11   4        9.18        7.23      2.82 o 
  -3 -11   4     1101.14     1040.48     46.67 o 
  -8 -10   4      534.32      472.81     20.85 o 
  -7 -10   4      634.87      579.81     22.55 o 
  -6 -10   4      421.65      350.21     24.34 o 
  -5 -10   4        0.63        8.31      4.78 o 
  -4 -10   4      188.81      177.93     15.43 o 
  -3 -10   4      754.23      677.81     23.43 o 
  -2 -10   4      333.49      357.19     28.55 o 
  -1 -10   4      474.83      473.82     22.82 o 
   0 -10   4      291.11      280.30     37.63 o 
  -9  -9   4      516.90      490.38     37.35 o 
  -8  -9   4     1075.29     1029.42     47.28 o 
  -7  -9   4       49.38       51.43      8.50 o 
  -6  -9   4       25.26       23.15      5.92 o 
  -5  -9   4        3.88        6.38      2.98 o 
  -4  -9   4        0.43        8.88      6.50 o 
  -3  -9   4      566.60      519.59     35.11 o 
  -2  -9   4     1676.20     1635.34     38.81 o 
  -1  -9   4       16.11       17.83      3.02 o 
   0  -9   4       65.72       74.71      8.63 o 
   1  -9   4      239.27      215.59     32.38 o 
   2  -9   4        9.24        4.71      5.82 o 
  -9  -8   4      216.62      203.65     28.48 o 
  -8  -8   4      664.45      674.84     14.91 o 
  -7  -8   4     1370.56     1378.68     41.45 o 
  -6  -8   4       94.93       87.32     17.92 o 
  -5  -8   4      330.80      301.36     14.01 o 
  -4  -8   4      364.90      320.89     14.18 o 
  -3  -8   4      436.44      424.45     19.62 o 
  -2  -8   4     2513.46     2536.24     74.00 o 
  -1  -8   4     1596.45     1590.95     25.65 o 
   0  -8   4      237.57      265.80     16.56 o 
   1  -8   4      138.57      141.61     21.61 o 
   2  -8   4      152.45      145.42     25.30 o 
   3  -8   4      120.17      113.81     15.75 o 
  -9  -7   4      871.24      879.54     20.81 o 
  -8  -7   4      860.13      858.79     26.80 o 
  -7  -7   4      709.19      679.97     14.39 o 
  -6  -7   4      481.53      462.36     52.06 o 
  -5  -7   4        1.31        4.03      0.99 o 
  -4  -7   4     1070.51     1041.34     23.85 o 
  -3  -7   4     3795.44     3904.52    104.69 o 
  -2  -7   4     3808.65     3733.05     73.49 o 
  -1  -7   4      405.48      375.74     12.64 o 
   0  -7   4      581.86      592.59     20.16 o 
   1  -7   4       23.29       21.01      3.13 o 
   2  -7   4      364.55      383.58     26.57 o 
   3  -7   4      827.37      822.38     54.96 o 
   4  -7   4      770.45      728.65     26.80 o 
 -11  -6   4      116.45       95.76     16.61 o 
 -10  -6   4      325.58      299.02     40.72 o 
  -9  -6   4       53.35       45.90      6.96 o 
  -8  -6   4     1039.00     1074.74     13.79 o 
  -7  -6   4      367.01      342.93     11.71 o 
  -6  -6   4      892.22      876.54     18.93 o 
  -5  -6   4        0.19        0.44      2.51 o 
  -4  -6   4      644.19      619.83     24.69 o 
  -3  -6   4      282.85      222.39      9.56 o 
  -2  -6   4     1547.94     1585.87     34.85 o 
  -1  -6   4     2941.20     2997.87     61.22 o 
   0  -6   4      206.13      247.87     15.88 o 
   1  -6   4      118.16      130.26     12.90 o 
   2  -6   4      236.37      201.70     19.15 o 
   3  -6   4      510.36      432.05     36.71 o 
   5  -6   4     2269.87     2137.46     71.92 o 
 -11  -5   4      438.46      443.53     42.23 o 
 -10  -5   4      771.71      733.18     48.83 o 
  -9  -5   4      645.08      616.45     16.10 o 
  -8  -5   4      429.53      403.82      8.49 o 
  -7  -5   4      811.98      762.44     16.72 o 
  -6  -5   4     2112.79     2177.54     51.90 o 
  -4  -5   4     2170.99     2163.13     28.48 o 
  -3  -5   4     3795.29     3992.10     63.76 o 
  -2  -5   4     4170.24     4408.61     70.90 o 
  -1  -5   4      325.65      309.34     14.23 o 
   0  -5   4      771.68      740.97     20.63 o 
   1  -5   4      157.90      149.45     26.88 o 
   2  -5   4      136.14      155.69     15.49 o 
   3  -5   4     1169.00     1126.88     36.80 o 
   4  -5   4      520.76      458.32     39.00 o 
   5  -5   4      925.02      844.12     46.17 o 
   6  -5   4      776.67      774.79     29.23 o 
 -11  -4   4       84.68       95.37      9.53 o 
 -10  -4   4      427.43      411.01     30.11 o 
  -9  -4   4     1522.68     1565.16     36.96 o 
  -8  -4   4     2703.41     2829.85     52.23 o 
  -7  -4   4      605.71      592.80     15.51 o 
  -6  -4   4       25.89       18.99      2.45 o 
  -5  -4   4      297.47      293.40      8.91 o 
  -4  -4   4    17891.92    18647.58    165.69 o 
  -3  -4   4    10517.17    10895.10    177.52 o 
  -2  -4   4     6070.41     6192.47    101.02 o 
  -1  -4   4       40.29       45.31      3.76 o 
   0  -4   4     1229.04     1302.99     31.48 o 
   1  -4   4      153.92      193.91     17.18 o 
   2  -4   4     1810.21     1852.85     30.69 o 
   3  -4   4       43.93       41.83      3.63 o 
   4  -4   4     4340.81     4349.00     83.45 o 
   5  -4   4      557.87      534.43     48.26 o 
   6  -4   4       97.36       88.56     14.08 o 
   7  -4   4       83.03       57.67      7.91 o 
 -11  -3   4        6.01        2.86      5.59 o 
 -10  -3   4      677.01      687.21     26.34 o 
  -9  -3   4      398.35      397.44     13.45 o 
  -8  -3   4      211.77      203.74     13.81 o 
  -7  -3   4      974.02      917.18     29.98 o 
  -6  -3   4        4.00        8.23      1.08 o 
  -5  -3   4       47.94       37.39      2.17 o 
  -3  -3   4     4925.34     4756.24     31.16 o 
  -2  -3   4     2066.03     1999.33     15.09 o 
  -1  -3   4     2340.05     2230.81     29.80 o 
   0  -3   4      878.79      823.16     19.91 o 
   1  -3   4       32.98       38.78      5.40 o 
   2  -3   4     1242.79     1160.81     34.03 o 
   3  -3   4     1497.61     1441.81     34.51 o 
   4  -3   4     6663.67     7010.93    153.13 o 
   5  -3   4     1839.93     1832.62     51.64 o 
   6  -3   4     1313.51     1319.76     68.75 o 
   7  -3   4      250.84      190.83     15.36 o 
   8  -3   4      301.25      228.53     20.54 o 
 -10  -2   4       19.68       19.53      2.97 o 
  -9  -2   4      867.33      853.07     43.49 o 
  -8  -2   4     2226.73     2226.55     52.78 o 
  -7  -2   4        0.42        7.97      3.95 o 
  -6  -2   4      181.64      159.27     29.96 o 
  -5  -2   4      195.82      196.68     13.89 o 
  -4  -2   4     1899.24     1923.17     19.22 o 
  -3  -2   4     6900.51     6897.81    107.04 o 
  -2  -2   4     3244.80     2960.77     25.49 o 
  -1  -2   4      727.79      740.43      9.33 o 
   0  -2   4      175.34      178.82      8.68 o 
   1  -2   4        8.91       14.80      2.01 o 
   2  -2   4     1982.05     1917.06     17.74 o 
   3  -2   4     4606.80     4810.71     33.31 o 
   4  -2   4     5230.28     5413.63    100.26 o 
   5  -2   4     3174.36     3467.22    101.69 o 
   6  -2   4        1.00        7.33      2.84 o 
   7  -2   4       43.07       28.18      3.49 o 
   8  -2   4       81.65       82.95      9.79 o 
 -10  -1   4      169.49      164.21     14.89 o 
  -9  -1   4      748.81      725.98     27.28 o 
  -8  -1   4     1290.59     1293.15     22.86 o 
  -7  -1   4      184.51      216.54     14.43 o 
  -6  -1   4      106.11      122.91     11.67 o 
  -5  -1   4     1779.17     1765.62     44.23 o 
  -4  -1   4     6815.85     6597.86     63.47 o 
  -3  -1   4     2718.76     2679.81     34.57 o 
  -2  -1   4        3.45       27.67      3.16 o 
  -1  -1   4      865.69      783.50     11.36 o 
   0  -1   4     4015.93     4095.88     52.81 o 
   1  -1   4     1095.98     1076.36     27.93 o 
   2  -1   4     2033.44     1834.39     17.58 o 
   3  -1   4     1679.71     1734.86     26.14 o 
   4  -1   4     2655.63     2843.86     46.47 o 
   5  -1   4     4321.40     4797.91     94.37 o 
   6  -1   4      120.22      108.51      6.37 o 
   7  -1   4      462.64      458.96     25.08 o 
   8  -1   4      403.86      378.04     50.68 o 
   9  -1   4      347.87      336.00     35.37 o 
 -10   0   4      381.18      404.76     30.28 o 
  -9   0   4      993.62     1082.21     39.69 o 
  -8   0   4      282.90      349.75     27.77 o 
  -7   0   4      444.52      498.13     41.21 o 
  -6   0   4      346.13      315.34     15.75 o 
  -5   0   4      310.50      271.89     14.04 o 
  -3   0   4     5817.49     5663.71     46.58 o 
  -2   0   4     9153.73     8862.23     98.49 o 
  -1   0   4     1113.10     1058.99     14.88 o 
   1   0   4      535.93      507.75     10.84 o 
   2   0   4     7585.35     7636.94     61.56 o 
   3   0   4     1481.92     1261.59     19.02 o 
   4   0   4     9312.31    10011.13     65.52 o 
   5   0   4      409.63      409.50     17.42 o 
   6   0   4      384.38      391.34     13.94 o 
   7   0   4      179.24      199.86     15.13 o 
   8   0   4      448.97      437.71     27.72 o 
   9   0   4      425.29      413.92     50.74 o 
  -9   1   4      410.22      396.96     51.72 o 
  -8   1   4     1222.02     1203.04     50.44 o 
  -7   1   4      361.27      393.66     33.17 o 
  -6   1   4     1550.01     1518.60     45.69 o 
  -5   1   4      357.14      277.74     12.16 o 
  -3   1   4     3291.61     3208.25     31.41 o 
  -1   1   4     2571.35     2593.44     46.56 o 
   0   1   4     4526.04     4572.82     51.85 o 
   1   1   4     1657.20     1282.16     31.23 o 
   2   1   4     9806.36    10460.09    117.95 o 
   3   1   4     2488.79     2316.31     31.08 o 
   4   1   4     7347.10     8442.73     56.84 o 
   5   1   4      840.37      847.04     35.10 o 
   6   1   4       37.49       49.17      4.39 o 
   7   1   4      116.79      128.92      8.52 o 
   8   1   4       50.89       54.28      4.54 o 
   9   1   4      719.54      726.05     23.77 o 
  10   1   4      942.08      902.47     27.00 o 
  -9   2   4      561.93      536.35     38.86 o 
  -8   2   4       86.24       75.03      9.83 o 
  -7   2   4      205.54      218.89     17.87 o 
  -6   2   4        1.89       -0.94      5.59 o 
  -5   2   4     1877.29     1921.15     40.75 o 
  -4   2   4     3492.61     3701.20     85.10 o 
  -3   2   4     2852.11     2891.02     32.55 o 
  -2   2   4      829.15      810.29     22.36 o 
  -1   2   4     2210.03     2182.70     26.97 o 
   0   2   4      198.43      167.18      5.53 o 
   1   2   4     1369.46     1487.81     46.18 o 
   3   2   4     5091.67     4796.57     56.89 o 
   4   2   4     5316.38     5642.68     54.72 o 
   5   2   4     5608.67     6075.63     61.09 o 
   6   2   4      515.60      491.76     14.57 o 
   7   2   4      504.03      500.91     19.48 o 
   8   2   4     2123.88     2087.16     41.80 o 
   9   2   4     1621.23     1677.92     36.63 o 
  10   2   4     1263.95     1288.33     66.54 o 
  -8   3   4      936.92     1025.10     73.27 o 
  -7   3   4       81.66       78.20      8.69 o 
  -6   3   4       13.92       12.55      5.61 o 
  -5   3   4      637.73      720.22     54.30 o 
  -4   3   4     2236.28     2167.03     52.00 o 
  -3   3   4     4344.41     4282.31     48.08 o 
  -2   3   4     3134.16     3077.97     32.55 o 
  -1   3   4      738.27      776.00     20.38 o 
   0   3   4     1382.67     1624.87     21.58 o 
   1   3   4     4572.84     4421.67     51.90 o 
   2   3   4    10732.36    10323.53    116.40 o 
   3   3   4     2698.72     2522.56     31.22 o 
   4   3   4    10873.74    11150.78    100.44 o 
   5   3   4     3275.46     3289.50     35.64 o 
   6   3   4     1082.65     1050.12     27.14 o 
   7   3   4      247.70      284.03     23.45 o 
   8   3   4      766.45      676.04     28.97 o 
   9   3   4     2464.39     2566.73     80.65 o 
  10   3   4     1730.32     1797.74     75.10 o 
  11   3   4       75.53       72.78     12.10 o 
  -8   4   4       15.68        7.03      4.81 o 
  -7   4   4      137.85      131.25     19.33 o 
  -6   4   4        2.31        1.88      5.54 o 
  -5   4   4     1048.48     1006.88     35.81 o 
  -4   4   4     5350.59     5886.84    166.81 o 
  -3   4   4     2496.05     2522.58     59.08 o 
  -2   4   4      482.20      607.98     21.84 o 
  -1   4   4        8.68       40.95      4.31 o 
   0   4   4      480.50      564.51     15.87 o 
   1   4   4     4233.21     4016.58     49.76 o 
   2   4   4      834.18      688.84     13.81 o 
   3   4   4     4964.14     5130.33     60.06 o 
   4   4   4     1829.46     1715.27     23.07 o 
   5   4   4       63.35       53.26      9.10 o 
   6   4   4        1.59        7.93      3.08 o 
   7   4   4     1322.34     1364.77     48.22 o 
   8   4   4      646.03      537.46     22.27 o 
   9   4   4     1081.56     1058.34     37.36 o 
  10   4   4      351.59      382.09     46.03 o 
  11   4   4      139.20      132.46     16.70 o 
  -7   5   4       34.58       49.10     11.71 o 
  -6   5   4      711.19      788.23     21.56 o 
  -5   5   4      720.24      679.18     30.60 o 
  -4   5   4     1713.82     1643.67     58.31 o 
  -3   5   4     1998.32     1863.50     61.24 o 
  -2   5   4      610.20      671.30     29.96 o 
  -1   5   4       30.06       39.28      6.75 o 
   0   5   4      574.41      597.30     26.25 o 
   1   5   4      436.09      430.31     15.90 o 
   2   5   4     2080.16     1896.55     24.12 o 
   3   5   4      863.31      723.57     18.62 o 
   4   5   4     3256.46     3381.83     34.64 o 
   5   5   4     1213.09     1199.36     29.67 o 
   6   5   4      733.77      775.06     26.32 o 
   7   5   4     2109.42     2144.59     61.65 o 
   8   5   4      928.80      903.35     29.33 o 
   9   5   4     1181.52     1134.64     30.11 o 
  10   5   4      862.05      912.41     25.02 o 
  11   5   4       50.84       45.66      8.83 o 
  -6   6   4      334.93      306.91     36.82 o 
  -5   6   4      801.75      796.16     33.11 o 
  -4   6   4     3178.15     3097.86     67.65 o 
  -3   6   4      833.04      724.80     36.19 o 
  -2   6   4      908.81      922.60     48.07 o 
  -1   6   4      526.49      517.19     25.14 o 
   0   6   4      144.60      141.07     12.12 o 
   1   6   4      582.88      421.09     16.14 o 
   2   6   4     4103.78     4075.99     43.55 o 
   3   6   4      819.44      817.36     31.54 o 
   4   6   4     4133.10     4298.73     31.45 o 
   5   6   4      347.64      300.07     17.18 o 
   6   6   4      624.22      651.15     27.41 o 
   7   6   4     1092.89     1026.72     32.64 o 
   8   6   4      933.68      902.48     18.60 o 
   9   6   4      345.73      408.50     27.67 o 
  10   6   4      352.28      358.12     35.88 o 
  11   6   4       56.74       58.41     10.06 o 
  -5   7   4      479.12      449.99     55.32 o 
  -4   7   4      988.46      934.84     21.90 o 
  -3   7   4      787.47      779.22     26.21 o 
  -2   7   4      318.78      280.18     25.30 o 
  -1   7   4       46.11       66.02      7.21 o 
   0   7   4       23.63       29.28      6.21 o 
   1   7   4     1098.38      969.61     26.14 o 
   2   7   4     1844.84     1907.96     52.78 o 
   3   7   4     2094.74     2134.28     50.66 o 
   4   7   4     3519.00     3717.51     85.10 o 
   5   7   4       34.41       38.25      5.06 o 
   6   7   4      202.98      246.88     13.80 o 
   7   7   4      248.07      251.76     13.15 o 
   8   7   4     1709.46     1791.12     49.37 o 
   9   7   4      701.51      717.04     28.76 o 
  10   7   4      164.12      207.66     25.45 o 
  11   7   4        2.98        4.92      3.59 o 
  -5   8   4      372.52      391.08     35.82 o 
  -4   8   4      211.96      220.18     25.82 o 
  -3   8   4      467.11      469.54     55.01 o 
  -2   8   4      354.39      381.94     32.68 o 
  -1   8   4      257.02      306.76     30.07 o 
   0   8   4      891.13      958.46     45.09 o 
   1   8   4     2079.43     2267.90     71.08 o 
   2   8   4      287.65      273.71     14.34 o 
   3   8   4     2882.35     3138.24     89.95 o 
   4   8   4     2515.15     2680.16     81.16 o 
   5   8   4      429.88      425.11     20.49 o 
   6   8   4     1084.78     1124.71     42.16 o 
   7   8   4      851.19      842.46     25.42 o 
   8   8   4      638.62      610.76     20.29 o 
   9   8   4     1973.47     1949.88     58.52 o 
  10   8   4      123.20      136.73     20.95 o 
  11   8   4      189.47      192.89     22.03 o 
  -3   9   4      365.03      415.16     45.93 o 
  -2   9   4       10.33       13.53      5.90 o 
  -1   9   4       66.52       86.19      8.33 o 
   0   9   4      308.46      312.54     26.89 o 
   1   9   4      594.97      639.76     33.29 o 
   2   9   4      799.56      791.41     32.76 o 
   3   9   4      534.15      569.13     27.35 o 
   4   9   4      203.58      222.57     19.91 o 
   5   9   4        0.80        7.71      2.64 o 
   6   9   4       22.49       29.36      4.19 o 
   7   9   4      489.11      520.24     31.36 o 
   8   9   4      986.33      979.91     37.67 o 
   9   9   4      826.59      827.36     19.43 o 
  10   9   4       53.33       35.98      9.98 o 
  11   9   4        5.26       11.26      3.33 o 
  -2  10   4      158.06      168.47     19.60 o 
  -1  10   4        8.58       14.11      7.29 o 
   0  10   4      172.76      179.02     18.39 o 
   1  10   4      315.92      386.26     28.69 o 
   2  10   4     1338.38     1537.91     38.78 o 
   3  10   4        2.13        5.37      3.67 o 
   4  10   4     3046.19     3292.53     65.02 o 
   5  10   4        1.56       12.25      2.95 o 
   6  10   4      439.81      498.35     23.91 o 
   7  10   4       45.11       44.17      5.60 o 
   8  10   4      666.61      651.35     28.20 o 
   9  10   4      578.89      518.02     77.01 o 
  10  10   4      298.51      242.27     30.09 o 
  -1  11   4        2.76        0.85      4.26 o 
   0  11   4      418.00      389.74     51.58 o 
   1  11   4     1184.06     1072.88     52.30 o 
   2  11   4     1017.24     1042.21     37.63 o 
   3  11   4     1459.06     1615.78     35.16 o 
   4  11   4     1813.62     1910.15     55.82 o 
   5  11   4        6.71       23.80      5.06 o 
   6  11   4      636.11      693.88     20.22 o 
   7  11   4      779.58      823.62     45.35 o 
   8  11   4      876.06      815.42     46.25 o 
   9  11   4      356.42      326.08     35.79 o 
   1  12   4      276.19      279.61     28.45 o 
   2  12   4      541.95      551.91     41.64 o 
   3  12   4     1015.98      996.37     46.60 o 
   4  12   4      225.59      253.31     26.30 o 
   5  12   4       41.43       43.65      6.78 o 
   6  12   4      682.43      736.92     35.14 o 
   7  12   4      382.46      395.31     36.61 o 
   8  12   4      287.68      244.28     31.01 o 
  -5 -11   5      517.10      464.52     46.77 o 
  -8 -10   5      108.47      104.27     12.53 o 
  -7 -10   5      620.50      526.53     46.40 o 
  -6 -10   5      468.75      421.13     32.09 o 
  -5 -10   5        1.47        7.18      1.96 o 
  -4 -10   5       24.77       20.35      4.00 o 
  -3 -10   5      305.21      285.29     27.47 o 
  -2 -10   5        3.42        9.86      3.29 o 
  -1 -10   5      750.77      706.10     35.09 o 
  -9  -9   5       22.72       26.53      4.23 o 
  -8  -9   5       37.51       38.45      7.33 o 
  -7  -9   5      139.46      138.11     20.67 o 
  -6  -9   5     2214.51     2060.92     45.31 o 
  -5  -9   5      151.75      146.42     13.03 o 
  -4  -9   5      366.43      330.46     21.94 o 
  -3  -9   5       38.03       41.33      6.98 o 
  -2  -9   5        2.07        6.14      1.51 o 
  -1  -9   5      124.88      131.35     13.65 o 
   0  -9   5     1359.61     1351.35     54.82 o 
   1  -9   5      888.00      827.55     32.57 o 
  -9  -8   5        4.60       10.49      3.45 o 
  -8  -8   5      273.79      296.99     32.40 o 
  -7  -8   5      619.69      606.33     68.87 o 
  -6  -8   5      893.59      827.62     19.03 o 
  -5  -8   5      349.87      346.45     13.15 o 
  -4  -8   5      574.72      557.36     14.11 o 
  -3  -8   5      178.37      184.61     17.35 o 
  -2  -8   5      188.01      213.63     17.46 o 
  -1  -8   5      922.57      912.89     27.10 o 
   0  -8   5      180.96      185.54     25.23 o 
   1  -8   5      349.51      385.18     42.98 o 
   2  -8   5     1085.28     1022.08     42.00 o 
   3  -8   5        0.30        5.77      3.78 o 
  -9  -7   5        0.81        8.92      3.08 o 
  -8  -7   5        2.12        4.04      2.91 o 
  -7  -7   5      712.02      715.09     30.48 o 
  -6  -7   5      806.03      789.45     21.28 o 
  -5  -7   5      696.78      723.26     22.99 o 
  -4  -7   5       71.41       76.54     12.65 o 
  -3  -7   5      256.14      280.56     13.27 o 
  -2  -7   5       22.50       18.51      2.59 o 
  -1  -7   5      348.56      334.93     18.17 o 
   0  -7   5      855.00      835.94     27.81 o 
   1  -7   5     2313.79     2225.36     65.55 o 
   2  -7   5      517.33      503.40     41.51 o 
   3  -7   5        0.32        8.47      2.59 o 
   4  -7   5        5.48        5.12      3.15 o 
 -10  -6   5      383.72      415.63     51.44 o 
  -9  -6   5       41.81       44.07      6.33 o 
  -8  -6   5      700.39      685.38     22.15 o 
  -7  -6   5       31.67       48.44     11.52 o 
  -6  -6   5     1160.69     1143.82     34.51 o 
  -5  -6   5      324.26      285.44     26.05 o 
  -4  -6   5     1280.25     1341.68     29.65 o 
  -3  -6   5       66.45       80.11      7.77 o 
  -2  -6   5     2993.87     3184.12     65.72 o 
  -1  -6   5     1553.30     1721.29     38.99 o 
   0  -6   5      790.66      765.22     32.09 o 
   1  -6   5     1290.35     1212.21     37.50 o 
   2  -6   5     2306.73     2029.40     58.56 o 
   3  -6   5       38.32       28.44      4.16 o 
   4  -6   5      505.49      442.55     45.56 o 
   5  -6   5      459.55      403.79     40.75 o 
 -10  -5   5       82.50       89.00     13.04 o 
  -9  -5   5       40.88       48.83      7.38 o 
  -8  -5   5      171.17      151.81      5.47 o 
  -7  -5   5     2099.22     2142.25     32.63 o 
  -6  -5   5     4106.12     4218.99     80.14 o 
  -5  -5   5     1141.05     1121.56     26.98 o 
  -4  -5   5      222.02      202.13     18.52 o 
  -3  -5   5        2.92       11.30      6.38 o 
  -2  -5   5      496.41      458.24     13.13 o 
  -1  -5   5     2571.71     2676.47     47.09 o 
   0  -5   5     1550.82     1389.97     99.23 o 
   1  -5   5        2.40       13.95      3.08 o 
   2  -5   5     1024.08     1009.27     20.35 o 
   3  -5   5      973.62      928.99     18.69 o 
   4  -5   5        2.84        7.56      1.68 o 
   5  -5   5      291.31      231.00     26.00 o 
   6  -5   5     1447.98     1362.68     44.89 o 
 -10  -4   5       14.28        4.91      4.97 o 
  -9  -4   5      125.34      142.68     11.49 o 
  -8  -4   5      668.61      657.57     12.87 o 
  -7  -4   5      890.20      903.38     14.98 o 
  -6  -4   5     1527.75     1518.73     21.81 o 
  -5  -4   5     1037.57     1034.29     20.31 o 
  -4  -4   5      524.57      502.24     14.08 o 
  -3  -4   5        0.25        4.96      0.47 o 
  -2  -4   5     1775.31     1732.42     23.26 o 
  -1  -4   5      381.83      309.16      8.74 o 
   0  -4   5      870.00      815.68     19.55 o 
   1  -4   5      931.02      852.56     20.03 o 
   2  -4   5      889.38      893.45     18.76 o 
   3  -4   5     1158.72     1090.39     36.47 o 
   4  -4   5     1754.17     1628.28     67.67 o 
   5  -4   5      183.28      152.04     21.11 o 
   6  -4   5      609.15      569.83     34.85 o 
   7  -4   5      800.20      811.81     32.67 o 
 -10  -3   5        3.77        5.32      2.38 o 
  -9  -3   5        0.27       -0.62      1.85 o 
  -8  -3   5     1628.57     1717.62     25.89 o 
  -7  -3   5     2541.17     2355.80     66.63 o 
  -6  -3   5     1161.34     1112.41     23.36 o 
  -5  -3   5      948.03     1016.48     12.27 o 
  -4  -3   5      345.69      325.31      9.42 o 
  -3  -3   5     5729.86     6293.30     42.96 o 
  -2  -3   5     3109.24     3003.67     17.02 o 
   0  -3   5     1088.16     1096.70     41.93 o 
   1  -3   5     1841.72     1810.36     29.05 o 
   2  -3   5      845.75      876.04     17.09 o 
   3  -3   5       23.70       36.73      6.80 o 
   4  -3   5     1138.71     1091.49     22.50 o 
   5  -3   5      791.21      783.90     27.71 o 
   6  -3   5      763.80      760.57     50.11 o 
   7  -3   5      255.16      243.79     17.98 o 
   8  -3   5       82.58       57.93     13.90 o 
 -10  -2   5      229.66      208.33     19.00 o 
  -9  -2   5      335.84      299.69     21.07 o 
  -8  -2   5        8.06       10.50      3.86 o 
  -7  -2   5      371.88      339.98     13.46 o 
  -6  -2   5     2560.79     2631.17     53.79 o 
  -5  -2   5       20.53       24.56      2.19 o 
  -4  -2   5       16.15       22.71      2.13 o 
  -3  -2   5       70.03      109.66      9.39 o 
  -2  -2   5      221.58      175.67      6.52 o 
  -1  -2   5       23.43       13.02      1.12 o 
   0  -2   5     8136.20     8316.97     95.72 o 
   1  -2   5     2652.36     2668.70     29.89 o 
   2  -2   5     1417.97     1513.26     21.48 o 
   3  -2   5        1.50       14.22      2.69 o 
   4  -2   5      219.77      223.51     17.40 o 
   5  -2   5        3.37        8.02      1.69 o 
   6  -2   5     1521.86     1625.29     57.95 o 
   7  -2   5     1148.95     1120.41     63.40 o 
   8  -2   5      394.43      345.32     49.20 o 
 -10  -1   5       29.28       33.52      4.72 o 
  -9  -1   5      251.25      265.71     21.11 o 
  -8  -1   5     1053.41     1051.65     23.43 o 
  -7  -1   5      273.71      273.98     25.12 o 
  -6  -1   5      705.01      664.03     27.26 o 
  -5  -1   5      268.38      257.11     14.49 o 
  -4  -1   5     1004.62      951.89     25.83 o 
  -3  -1   5      272.51      260.87      7.56 o 
  -2  -1   5     3659.17     3357.13     22.55 o 
  -1  -1   5     3948.19     3942.41     38.96 o 
   0  -1   5     2263.15     2231.86     15.65 o 
   1  -1   5       39.81       31.55      8.82 o 
   2  -1   5      771.98      737.98     26.66 o 
   3  -1   5     1232.75     1416.32     14.98 o 
   4  -1   5     2279.02     2348.22     39.27 o 
   5  -1   5      799.72      787.09     19.71 o 
   6  -1   5      436.58      488.91     15.71 o 
   7  -1   5      338.71      377.65     19.62 o 
   8  -1   5      217.59      212.14     44.55 o 
   9  -1   5        0.32        5.80     11.59 o 
 -10   0   5      216.51      202.22     16.34 o 
  -9   0   5      119.15      130.14     13.80 o 
  -8   0   5      703.45      703.27     31.68 o 
  -7   0   5     2382.23     2417.39     74.33 o 
  -6   0   5     1842.31     1932.48     58.19 o 
  -5   0   5     2104.36     2301.31     57.37 o 
  -4   0   5      110.82      113.16      6.93 o 
  -3   0   5     2798.60     2889.81     20.34 o 
  -2   0   5     3326.47     3267.55     23.18 o 
  -1   0   5     2698.69     2599.61     15.27 o 
   0   0   5     3894.58     3868.15     44.69 o 
   1   0   5     2733.74     2790.32     38.43 o 
   2   0   5      688.58      725.84     11.86 o 
   3   0   5     4448.10     5039.50    133.76 o 
   4   0   5      115.47      121.59      6.28 o 
   5   0   5     1346.96     1321.74     22.65 o 
   6   0   5     2926.61     3092.59     86.18 o 
   7   0   5      195.33      226.77     28.60 o 
   8   0   5       30.12       24.95      2.43 o 
   9   0   5        0.24        3.53      6.05 o 
  -9   1   5      350.12      409.90     45.44 o 
  -8   1   5     1249.56     1244.38     40.32 o 
  -7   1   5      169.00      199.05     25.23 o 
  -6   1   5      444.44      409.13     38.52 o 
  -5   1   5     2816.59     3191.26     53.92 o 
  -4   1   5      114.70      139.61     20.23 o 
  -3   1   5        5.79       15.73      1.77 o 
  -2   1   5     9093.22     9753.44    109.44 o 
  -1   1   5      866.40      807.65     19.98 o 
   0   1   5     3249.47     3422.81     40.14 o 
   1   1   5     6621.85     6351.75     72.33 o 
   2   1   5     2756.53     2869.66     35.83 o 
   3   1   5     1812.51     2163.18     29.89 o 
   4   1   5     3228.67     3394.38     39.22 o 
   5   1   5     3800.23     4009.56     94.29 o 
   6   1   5     2094.76     2166.75     47.22 o 
   7   1   5     1287.69     1392.93     34.52 o 
   8   1   5      276.92      293.25     24.10 o 
   9   1   5       59.75       60.59      6.72 o 
  10   1   5      517.50      556.63     54.49 o 
  -9   2   5        1.76        7.07      4.77 o 
  -8   2   5      483.00      487.71     37.43 o 
  -7   2   5     3002.42     2956.52     65.37 o 
  -6   2   5      427.29      472.48     39.53 o 
  -5   2   5        6.48       14.47      4.07 o 
  -4   2   5       35.72       39.41      5.37 o 
  -3   2   5      172.11      199.15     14.45 o 
  -2   2   5     9067.59    10130.78    114.72 o 
  -1   2   5     3414.35     3173.77     38.29 o 
   0   2   5     3577.04     3704.97     43.50 o 
   1   2   5     3861.74     4267.38     49.89 o 
   2   2   5       41.47       49.39      6.85 o 
   3   2   5     1153.22     1048.41     27.76 o 
   4   2   5      741.75      623.96     22.74 o 
   5   2   5     1641.87     1546.47     37.59 o 
   6   2   5     6255.50     6884.27    190.99 o 
   7   2   5        4.89        6.12      4.15 o 
   8   2   5      395.64      402.61     26.63 o 
   9   2   5        0.04       -2.36      5.26 o 
  10   2   5       17.95       21.55      6.86 o 
  -8   3   5      744.82      751.64     35.72 o 
  -7   3   5     1256.83     1228.47     52.21 o 
  -6   3   5      325.99      337.38     30.17 o 
  -5   3   5      209.65      259.82     26.80 o 
  -4   3   5      282.07      267.27     16.94 o 
  -3   3   5     9434.50    10616.85     96.94 o 
  -2   3   5     4449.11     4633.42     47.05 o 
  -1   3   5       14.43       41.36      5.09 o 
   0   3   5     3652.31     3310.04     40.63 o 
   1   3   5     4851.97     4833.38     40.11 o 
   2   3   5     1124.43     1114.09     28.14 o 
   3   3   5     3581.34     3694.13     44.91 o 
   4   3   5     2156.91     1760.99     21.04 o 
   5   3   5      864.76      853.00     38.58 o 
   6   3   5     3152.59     3133.47     72.58 o 
   7   3   5      289.33      304.36     20.04 o 
   8   3   5      114.87      137.24     16.99 o 
   9   3   5       74.42      120.38     12.78 o 
  10   3   5      551.62      596.15     48.08 o 
  -8   4   5     1431.02     1442.31    155.36 o 
  -7   4   5      755.61      829.62     40.06 o 
  -6   4   5        9.96       13.19      3.42 o 
  -5   4   5      428.91      368.87     20.00 o 
  -4   4   5      201.14      217.69     20.32 o 
  -3   4   5      194.26      183.75     18.31 o 
  -2   4   5     3556.88     3585.53     38.16 o 
  -1   4   5     7234.84     5858.09     55.37 o 
   0   4   5      145.61      138.24      8.76 o 
   1   4   5     1601.77     1408.85     44.63 o 
   2   4   5     2085.62     2207.13     79.78 o 
   3   4   5     2463.83     2736.92     32.44 o 
   4   4   5     2269.16     2037.24     22.80 o 
   5   4   5     8143.82     8424.32     80.93 o 
   6   4   5     1741.91     1709.37     45.94 o 
   7   4   5      156.58      105.90      8.34 o 
   8   4   5        3.28        5.96      4.60 o 
   9   4   5       18.17       31.71      6.40 o 
  10   4   5       24.43       26.34      4.81 o 
  11   4   5     1125.20     1195.21     75.35 o 
  -7   5   5      579.41      549.12     44.92 o 
  -6   5   5      408.93      383.18     24.71 o 
  -5   5   5      914.93      751.44     31.85 o 
  -4   5   5      518.56      500.78     21.73 o 
  -3   5   5      851.17      884.32     30.52 o 
  -2   5   5     1394.28     1321.52     36.10 o 
  -1   5   5      118.46      129.83     12.90 o 
   0   5   5     3443.91     3304.10     36.05 o 
   1   5   5      728.54      745.90     25.71 o 
   2   5   5     1452.56     1437.15     20.14 o 
   3   5   5     9207.72    10090.83    103.28 o 
   4   5   5     1041.84     1082.32     35.40 o 
   5   5   5      802.37      719.39     24.35 o 
   6   5   5     2445.41     2359.55     57.10 o 
   7   5   5      223.04      173.33     12.02 o 
   8   5   5       18.52       19.43      3.96 o 
   9   5   5      131.96      153.00     19.60 o 
  10   5   5        1.27       11.48      3.52 o 
  11   5   5      367.69      375.47     46.09 o 
  -6   6   5       12.09        6.85      3.46 o 
  -5   6   5      100.98       87.12     11.48 o 
  -4   6   5      249.67      239.01     21.70 o 
  -3   6   5      208.97      221.99     29.49 o 
  -2   6   5     1994.42     1937.19     63.31 o 
  -1   6   5      505.10      550.03     22.60 o 
   0   6   5     1839.86     1955.22     47.13 o 
   1   6   5      442.81      459.88     23.92 o 
   2   6   5     1054.66     1102.37     39.50 o 
   3   6   5     1148.23     1125.10     37.63 o 
   4   6   5     9003.72     9505.76    160.89 o 
   5   6   5     1227.80     1185.58     33.36 o 
   6   6   5      926.61      886.06     27.67 o 
   7   6   5      188.80      188.67     18.64 o 
   8   6   5        7.22        5.80      1.87 o 
   9   6   5      127.23      113.64     13.78 o 
  10   6   5     1330.61     1436.83     60.83 o 
  11   6   5     1113.38     1128.72     44.76 o 
  -5   7   5       22.72       10.92      3.96 o 
  -4   7   5      311.13      322.08     37.62 o 
  -3   7   5       64.62       92.88      9.77 o 
  -2   7   5      706.96      655.20     32.74 o 
  -1   7   5     3973.31     3874.03    112.85 o 
   0   7   5     2984.95     3325.35     94.50 o 
   1   7   5      598.90      652.85     29.08 o 
   2   7   5      317.44      347.96     21.03 o 
   3   7   5     1713.21     1656.26     45.15 o 
   4   7   5     2635.99     2767.52     68.40 o 
   5   7   5     1851.65     1900.80     42.96 o 
   6   7   5     2487.96     2572.97     96.80 o 
   7   7   5       12.12        7.13      2.27 o 
   8   7   5        1.16        8.68      2.85 o 
   9   7   5      114.36      129.36     13.05 o 
  10   7   5     1429.81     1405.22     56.23 o 
  11   7   5      995.47     1015.40     39.54 o 
  -5   8   5        5.66       11.50      5.17 o 
  -4   8   5      226.25      231.88     29.60 o 
  -3   8   5     1800.16     1778.74     38.73 o 
  -2   8   5     1049.03     1011.69     26.70 o 
  -1   8   5      219.34      261.98     22.83 o 
   0   8   5      390.81      461.45     38.48 o 
   1   8   5        1.44        7.76      2.99 o 
   2   8   5      242.92      314.70     24.98 o 
   3   8   5     1899.15     2021.10     60.09 o 
   4   8   5      828.59      819.41     31.45 o 
   5   8   5      699.56      715.60     35.15 o 
   6   8   5       57.76       65.51      5.71 o 
   7   8   5      449.69      449.77     31.29 o 
   8   8   5      613.84      573.35     20.85 o 
   9   8   5      197.72      186.01     24.42 o 
  10   8   5      311.32      330.19     38.59 o 
  11   8   5      899.28      908.17     47.32 o 
  -3   9   5      212.35      183.97     23.01 o 
  -2   9   5      997.74      928.73     29.91 o 
  -1   9   5      822.79      808.85     36.73 o 
   0   9   5      193.11      214.73     15.43 o 
   1   9   5     1094.81     1287.01     39.72 o 
   2   9   5     1176.85     1092.25     33.09 o 
   3   9   5     1157.08     1237.91     41.55 o 
   4   9   5     1029.08     1139.27     41.34 o 
   5   9   5     3367.84     3406.47     91.69 o 
   6   9   5     1498.63     1444.28     51.40 o 
   7   9   5       54.08       46.42      5.43 o 
   8   9   5       93.54       91.86      7.88 o 
   9   9   5      273.07      260.20     18.18 o 
  10   9   5      382.05      371.52     41.65 o 
  -2  10   5      694.46      673.96     57.01 o 
  -1  10   5      128.19      126.65     19.04 o 
   0  10   5     1176.05     1122.85     35.44 o 
   1  10   5        2.69        8.14      3.89 o 
   2  10   5     1908.73     2089.03     53.84 o 
   3  10   5     1216.70     1216.33     38.94 o 
   4  10   5     3717.42     2383.90     61.26 o 
   5  10   5      444.29      451.42     20.20 o 
   6  10   5     1018.30     1036.54     41.07 o 
   7  10   5        7.78       18.70      5.53 o 
   8  10   5      534.62      555.95     53.61 o 
   9  10   5     1437.20     1320.78     59.64 o 
  10  10   5     2561.95     2623.77     52.59 o 
  -1  11   5      655.61      614.26     51.54 o 
   0  11   5       29.75       36.86      7.81 o 
   1  11   5       20.03        9.61      3.91 o 
   2  11   5       81.30       75.13     10.38 o 
   3  11   5        8.81       17.98      7.37 o 
   4  11   5     1455.50     1619.63     50.56 o 
   5  11   5      432.47      443.40     42.98 o 
   6  11   5       99.82      102.28     13.66 o 
   7  11   5       46.33       52.83      8.48 o 
   8  11   5       45.81       34.96      5.74 o 
   9  11   5      393.05      345.83     42.01 o 
   1  12   5      126.64      104.65      9.32 o 
   2  12   5      889.24      934.22     58.09 o 
   3  12   5      332.26      374.37     37.66 o 
   4  12   5       29.17       20.01      5.72 o 
   5  12   5      368.61      449.95     52.13 o 
   6  12   5      331.74      356.01     36.54 o 
   7  12   5       25.48       26.95      5.81 o 
   8  12   5      240.61      229.31     23.53 o 
   5  13   5      197.63      218.19     24.82 o 
  -7 -10   6      114.93      111.05     14.92 o 
  -6 -10   6       36.46       21.67      4.93 o 
  -5 -10   6      242.40      251.93     32.35 o 
  -4 -10   6     1321.12     1143.98     40.88 o 
  -3 -10   6      704.08      620.31     25.83 o 
  -2 -10   6       71.57       82.00      9.64 o 
  -8  -9   6      537.11      569.38     37.80 o 
  -7  -9   6       61.22       65.87     12.64 o 
  -6  -9   6      339.70      292.03     29.37 o 
  -5  -9   6      359.06      382.51     44.79 o 
  -4  -9   6     1029.74      904.89     20.82 o 
  -3  -9   6      643.24      618.95     42.30 o 
  -2  -9   6      831.74      812.09     35.69 o 
  -1  -9   6        3.11        5.60      3.18 o 
   0  -9   6      259.75      296.15     35.51 o 
   1  -9   6        4.76        6.57      4.98 o 
  -9  -8   6       70.97       62.80     11.71 o 
  -8  -8   6      772.24      741.49     33.44 o 
  -7  -8   6      478.46      473.05     45.39 o 
  -6  -8   6      126.96      133.96     16.53 o 
  -5  -8   6      971.32      893.90     36.56 o 
  -4  -8   6      934.24      896.62     53.88 o 
  -3  -8   6      801.25      701.07     27.92 o 
  -2  -8   6      831.22      738.39     24.84 o 
  -1  -8   6       34.84       53.76      9.86 o 
   0  -8   6      176.60      180.52     23.95 o 
   1  -8   6      560.20      562.16     52.32 o 
   2  -8   6     1265.45     1272.17     43.94 o 
  -9  -7   6      764.19      748.03     33.03 o 
  -8  -7   6     1225.96     1214.92     22.51 o 
  -7  -7   6        0.34       -1.56      3.27 o 
  -6  -7   6      106.93      102.55     11.70 o 
  -5  -7   6      553.15      523.80     17.99 o 
  -4  -7   6     1454.89     1404.34     44.45 o 
  -3  -7   6     2201.62     2140.81     61.39 o 
  -1  -7   6       63.06       83.66      9.00 o 
   0  -7   6      492.82      474.50     23.60 o 
   1  -7   6      223.20      226.91     20.79 o 
   2  -7   6      465.83      464.77     41.27 o 
   3  -7   6     2023.52     2007.02     73.20 o 
   4  -7   6     1035.76      973.01     49.34 o 
 -10  -6   6      564.10      556.47     51.79 o 
  -9  -6   6      156.60      136.32     19.88 o 
  -8  -6   6      486.30      446.33     14.23 o 
  -7  -6   6        3.28       10.88      2.62 o 
  -6  -6   6     5178.52     5661.41    142.96 o 
  -5  -6   6     3132.78     3246.08     90.57 o 
  -4  -6   6     1069.59     1010.44     31.10 o 
  -3  -6   6       22.97       17.85      3.84 o 
  -2  -6   6     1756.05     1759.88     53.47 o 
  -1  -6   6      274.15      285.93     17.97 o 
   0  -6   6      813.65      783.96     29.04 o 
   1  -6   6        4.68        7.72      2.43 o 
   2  -6   6      691.86      658.17     24.79 o 
   3  -6   6      519.53      496.41     38.14 o 
   4  -6   6      480.44      479.73     46.05 o 
   5  -6   6       51.06       38.22      4.50 o 
 -10  -5   6      999.52     1012.66     37.72 o 
  -9  -5   6      266.18      274.03     31.95 o 
  -8  -5   6        8.26       11.77      2.21 o 
  -7  -5   6       51.67       47.82      5.27 o 
  -6  -5   6     4053.07     4124.94     80.59 o 
  -5  -5   6     3312.76     3361.24     64.56 o 
  -3  -5   6     1569.23     1558.47     48.10 o 
  -2  -5   6      593.92      555.17     22.04 o 
  -1  -5   6       93.65       80.15      6.38 o 
   0  -5   6       74.01      101.53     12.73 o 
   1  -5   6      310.08      307.75     21.68 o 
   2  -5   6     9591.63    10309.79     59.14 o 
   3  -5   6     1577.38     1562.53     33.04 o 
   4  -5   6      310.20      306.87     29.11 o 
   5  -5   6       47.61       39.01      6.90 o 
   6  -5   6       14.02       12.06      3.77 o 
 -10  -4   6      567.21      569.63     44.19 o 
  -9  -4   6      424.95      436.48     48.22 o 
  -8  -4   6      388.34      369.34     10.88 o 
  -7  -4   6        5.40       10.64      2.64 o 
  -6  -4   6     1549.08     1548.22     32.81 o 
  -5  -4   6     1919.02     1903.54     40.24 o 
  -4  -4   6      955.21      990.32     19.52 o 
  -3  -4   6      612.20      586.06     13.88 o 
  -2  -4   6     2074.10     2031.12     49.08 o 
  -1  -4   6        1.08        3.04      2.79 o 
   0  -4   6      539.18      527.86     28.17 o 
   1  -4   6     1947.81     2002.39     58.53 o 
   2  -4   6     3642.16     3825.81    113.10 o 
   4  -4   6     1920.39     1675.44     30.77 o 
   5  -4   6       13.13        8.55      1.64 o 
   6  -4   6      156.53      145.85     22.68 o 
   7  -4   6      276.72      266.87     24.00 o 
 -10  -3   6      991.47      933.05     46.37 o 
  -9  -3   6        0.59        1.17      1.05 o 
  -8  -3   6       32.47       25.28      4.56 o 
  -7  -3   6       31.95       26.47      2.27 o 
  -6  -3   6     1085.36     1011.59     31.03 o 
  -5  -3   6     1074.48     1099.80     20.77 o 
  -4  -3   6        4.79        6.42      2.43 o 
  -3  -3   6      860.49      804.42     19.68 o 
  -2  -3   6      922.84      850.92     22.98 o 
  -1  -3   6      102.68      114.63     12.41 o 
   0  -3   6      156.43      157.48     10.15 o 
   1  -3   6     1206.97     1187.18     31.83 o 
   2  -3   6     2747.07     2773.62     73.69 o 
   3  -3   6     4248.87     4631.08    129.25 o 
   4  -3   6       55.13       45.36      5.90 o 
   5  -3   6       20.41       20.74      2.02 o 
   6  -3   6      105.43       83.48     12.57 o 
   7  -3   6      793.96      833.28     30.46 o 
 -10  -2   6      420.73      381.39     28.53 o 
  -9  -2   6      603.85      569.90     31.13 o 
  -8  -2   6       25.86       20.29      2.58 o 
  -7  -2   6      494.09      493.09     14.61 o 
  -6  -2   6     2766.16     2967.68     60.54 o 
  -5  -2   6     1294.34     1281.10     15.97 o 
  -4  -2   6     4128.65     4245.67     32.85 o 
  -3  -2   6     3618.87     3522.89     42.73 o 
  -2  -2   6     1977.86     1840.05     11.23 o 
  -1  -2   6      975.57      983.97     18.21 o 
   0  -2   6     3783.46     3826.84     40.60 o 
   1  -2   6      223.63      213.30     14.59 o 
   2  -2   6     8225.51     8616.28     84.10 o 
   3  -2   6     1670.83     1690.72     48.10 o 
   4  -2   6      394.30      393.35     12.56 o 
   5  -2   6      208.44      210.17     14.45 o 
   6  -2   6      559.13      540.61     40.01 o 
   7  -2   6      151.26      137.29     12.74 o 
   8  -2   6      287.25      156.41     25.72 o 
 -10  -1   6      556.06      548.07     22.06 o 
  -9  -1   6      292.24      289.61     35.90 o 
  -8  -1   6        5.83        6.18      5.09 o 
  -7  -1   6       11.34        9.81      2.12 o 
  -6  -1   6     4622.28     4922.70    142.09 o 
  -5  -1   6     3514.26     3424.22     84.15 o 
  -4  -1   6     1505.77     1470.69     15.50 o 
  -3  -1   6     2447.85     2487.74     18.45 o 
  -2  -1   6     1511.68     1522.09      9.76 o 
  -1  -1   6      219.58      236.76      6.96 o 
   0  -1   6     6529.88     6644.92     54.26 o 
   1  -1   6     1611.77     1459.33     14.01 o 
   2  -1   6    13481.58    14963.60    127.68 o 
   3  -1   6      973.65      987.93     19.74 o 
   4  -1   6      408.28      401.45     22.00 o 
   5  -1   6      752.95      715.82     21.23 o 
   6  -1   6        7.20        9.19      1.74 o 
   7  -1   6     1568.28     1691.70     41.68 o 
   8  -1   6     1615.46     1646.30     49.71 o 
   9  -1   6        6.84        9.16      4.65 o 
 -10   0   6      313.04      304.44     57.38 o 
  -9   0   6      373.77      387.84     44.42 o 
  -8   0   6        0.86        4.39      4.47 o 
  -7   0   6      229.74      206.06     17.92 o 
  -6   0   6      855.10      787.06     32.54 o 
  -5   0   6      603.73      556.42     21.46 o 
  -4   0   6      668.92      573.77     15.70 o 
  -2   0   6       99.71       73.44      3.11 o 
  -1   0   6     1487.72     1442.26     26.13 o 
   0   0   6      126.82      191.27     15.17 o 
   1   0   6     2886.15     2846.02     25.01 o 
   2   0   6    11827.57    12578.32    207.54 o 
   3   0   6     8349.25     8863.97    209.35 o 
   4   0   6     1014.15     1019.82     31.52 o 
   5   0   6      144.01      178.80     30.24 o 
   6   0   6      164.51      205.83     18.94 o 
   7   0   6      907.21      941.40     33.74 o 
   8   0   6     2073.76     2244.95     53.14 o 
   9   0   6     1067.47     1081.17     49.03 o 
  -9   1   6      108.80      107.68     14.32 o 
  -8   1   6      487.96      518.82     52.14 o 
  -7   1   6      202.93      250.76     23.09 o 
  -6   1   6     4481.99     4427.33    125.24 o 
  -5   1   6     2337.82     2385.43     49.76 o 
  -4   1   6      830.67      816.61     28.86 o 
  -3   1   6      987.35      976.57     31.71 o 
  -2   1   6     1806.33     1820.65     23.05 o 
  -1   1   6     1762.31     1856.36     22.92 o 
   0   1   6    15003.71    15679.83    477.86 o 
   1   1   6     3256.85     3056.67     36.42 o 
   2   1   6     5229.10     5689.60     66.37 o 
   3   1   6     5811.15     6299.33     63.74 o 
   4   1   6       46.93       77.31      8.75 o 
   5   1   6       27.69       51.14      6.79 o 
   6   1   6     1463.61     1536.08     49.93 o 
   7   1   6     3915.41     4091.30    113.31 o 
   8   1   6     1005.46     1083.92     36.42 o 
   9   1   6      117.85      119.41     17.41 o 
  10   1   6      116.06      121.39     18.77 o 
  -9   2   6      101.17       87.46      8.77 o 
  -8   2   6       37.44       27.16      5.70 o 
  -7   2   6       96.90       93.41      8.56 o 
  -6   2   6     2448.50     2627.23     76.68 o 
  -5   2   6     2454.09     2586.00     55.30 o 
  -4   2   6      668.55      628.77     25.47 o 
  -3   2   6      703.32      676.93     23.87 o 
  -2   2   6        8.46       16.69      2.32 o 
  -1   2   6     2011.12     1930.42     24.84 o 
   0   2   6      307.09      248.56      6.29 o 
   1   2   6     4928.35     5008.72     58.13 o 
   2   2   6    18872.17    19900.43    606.75 o 
   3   2   6     1714.53     1753.60     20.73 o 
   4   2   6      247.54      299.60     12.20 o 
   5   2   6       65.58       90.69      9.80 o 
   6   2   6      109.29      136.21     14.34 o 
   7   2   6     2728.17     2662.47     74.63 o 
   8   2   6     2224.67     2230.86     53.26 o 
   9   2   6      674.67      615.28     70.10 o 
  10   2   6       39.46       59.49     11.27 o 
  -8   3   6        1.47        5.02      4.09 o 
  -7   3   6      673.35      707.71     29.29 o 
  -6   3   6      748.90      817.94     18.12 o 
  -5   3   6      871.45      845.76     32.90 o 
  -4   3   6      377.41      369.35     22.23 o 
  -3   3   6     1079.74      938.90     29.07 o 
  -2   3   6      152.04      236.43     21.98 o 
  -1   3   6      700.86      598.20     19.96 o 
   0   3   6       25.08       12.18      2.04 o 
   1   3   6      739.53      607.97     11.55 o 
   2   3   6     5651.19     5805.75     67.43 o 
   3   3   6     2392.34     2302.73     25.32 o 
   4   3   6      385.89      312.02     18.68 o 
   5   3   6     1635.50     1651.22     41.71 o 
   6   3   6     1877.78     1887.28     55.51 o 
   7   3   6      628.30      672.01     36.50 o 
   8   3   6      656.76      681.20     25.44 o 
   9   3   6      562.62      492.99     40.30 o 
  10   3   6      421.12      526.24     42.38 o 
  -8   4   6      227.38      262.90     28.12 o 
  -7   4   6      164.07      169.01     22.10 o 
  -6   4   6     2561.27     2514.15     56.29 o 
  -5   4   6     1753.05     1639.32     51.36 o 
  -4   4   6      500.18      500.35     28.80 o 
  -3   4   6      464.06      422.61     19.51 o 
  -2   4   6      331.92      315.25     19.38 o 
  -1   4   6       26.87       25.22      3.56 o 
   0   4   6     1589.07     1592.91     20.06 o 
   1   4   6     2580.35     1839.21     25.65 o 
   3   4   6       57.64       43.03      6.24 o 
   4   4   6      718.19      641.07     21.88 o 
   5   4   6      228.37      239.37     29.03 o 
   6   4   6      375.58      312.42     14.03 o 
   7   4   6     1675.25     1652.97     50.44 o 
   8   4   6      584.78      592.89     24.03 o 
   9   4   6       39.40       57.89      7.21 o 
  10   4   6      229.04      283.06     32.70 o 
  11   4   6       52.36       51.43      6.04 o 
  -7   5   6      601.44      564.90     44.11 o 
  -6   5   6     1238.95     1251.13     24.57 o 
  -5   5   6      107.56       94.56     10.46 o 
  -4   5   6     2559.76     2358.39     63.65 o 
  -3   5   6     1411.98     1386.06     48.85 o 
  -2   5   6       14.07       29.15      4.22 o 
  -1   5   6     1428.84     1291.19     37.20 o 
   0   5   6     1808.91     1954.75     25.76 o 
   1   5   6     2387.23     2543.12     29.23 o 
   2   5   6    15292.70    14329.40    128.43 o 
   3   5   6     2253.26     2151.08     60.06 o 
   4   5   6      763.52      840.21     27.82 o 
   5   5   6      438.05      398.88     15.72 o 
   6   5   6     2845.68     2866.33     84.99 o 
   7   5   6     1097.41     1117.27     37.09 o 
   8   5   6      601.57      558.50     33.96 o 
   9   5   6      508.91      484.97     24.11 o 
  10   5   6      581.17      599.66     27.02 o 
  11   5   6      170.73      167.41     20.78 o 
  -6   6   6      461.30      443.10     17.30 o 
  -5   6   6      557.34      547.17     58.98 o 
  -4   6   6      689.90      710.60     25.82 o 
  -3   6   6      334.54      367.46     35.27 o 
  -2   6   6       83.67      103.70     10.17 o 
  -1   6   6      578.57      681.39     40.75 o 
   0   6   6     1000.99     1040.02     32.05 o 
   1   6   6     5311.64     5699.46    129.79 o 
   2   6   6     6342.40     6327.73     63.28 o 
   3   6   6      337.77      389.97     15.79 o 
   4   6   6        2.91        5.91      2.34 o 
   5   6   6      167.34      154.13     17.52 o 
   6   6   6     1822.20     1731.71     49.99 o 
   7   6   6     5359.02     5530.16    149.25 o 
   8   6   6      180.35      235.80     21.89 o 
   9   6   6      203.25      186.70     15.64 o 
  10   6   6      288.63      217.83     22.53 o 
  11   6   6       47.15       15.01      3.51 o 
  -5   7   6      383.84      369.52     44.20 o 
  -4   7   6      187.86      186.56     21.38 o 
  -3   7   6      662.49      624.63     53.09 o 
  -2   7   6     1188.79     1168.22     37.52 o 
  -1   7   6     1376.82     1360.78     40.33 o 
   0   7   6      269.97      266.16     16.59 o 
   1   7   6     1029.87     1089.84     45.29 o 
   2   7   6     1756.30     1792.16     46.73 o 
   3   7   6        7.55        7.63      4.86 o 
   4   7   6       90.30      142.00     15.24 o 
   5   7   6      504.44      457.97     13.29 o 
   6   7   6      399.72      404.88     18.06 o 
   7   7   6     1078.46     1081.78     31.14 o 
   8   7   6      472.90      451.76     27.31 o 
   9   7   6      595.52      494.00     18.45 o 
  10   7   6      479.62      449.66     39.04 o 
  11   7   6      139.68      141.42     19.26 o 
  -5   8   6      257.93      234.78     26.63 o 
  -4   8   6      157.88      155.07     17.95 o 
  -3   8   6      278.42      260.02     29.39 o 
  -2   8   6        0.30        7.16      3.85 o 
  -1   8   6      284.61      352.25     29.92 o 
   0   8   6     3094.19     3690.01    101.20 o 
   1   8   6      292.78      308.08     18.38 o 
   2   8   6     3199.99     3439.21     99.82 o 
   3   8   6      259.23      250.38     13.38 o 
   4   8   6        1.72        9.44      5.17 o 
   5   8   6       53.20       78.83      7.56 o 
   6   8   6     2924.89     2883.69     66.64 o 
   7   8   6     2264.99     2364.82     45.72 o 
   8   8   6      347.63      340.64     13.40 o 
   9   8   6      428.55      429.99     40.83 o 
  10   8   6      414.64      408.81     45.45 o 
  11   8   6       44.51       46.59      6.98 o 
  -3   9   6       38.71       54.43     10.01 o 
  -2   9   6      356.57      350.64     37.91 o 
  -1   9   6      312.21      336.40     29.09 o 
   0   9   6      834.82      960.95     50.37 o 
   1   9   6     2452.10     2559.50     76.10 o 
   2   9   6     7883.59     8600.08    218.41 o 
   3   9   6        4.58        7.53      5.36 o 
   4   9   6      859.39      826.21     30.76 o 
   5   9   6       53.85       70.81      8.86 o 
   6   9   6      720.60      716.26     29.89 o 
   7   9   6     1438.02     1462.13     43.82 o 
   8   9   6      603.04      589.38     17.42 o 
   9   9   6      135.71      122.22     10.62 o 
  10   9   6        4.85        9.36      3.14 o 
  -2  10   6       46.36       20.15      6.76 o 
  -1  10   6      751.06      699.03     36.86 o 
   0  10   6      557.30      602.14     71.82 o 
   1  10   6      821.33      864.37     43.94 o 
   2  10   6      999.66      951.82     30.00 o 
   3  10   6      348.22      400.14     32.64 o 
   4  10   6       56.71       64.25      6.27 o 
   5  10   6      966.08      926.83     23.29 o 
   6  10   6     1240.07     1340.76     51.80 o 
   7  10   6      238.88      256.55     16.72 o 
   8  10   6      221.87      226.37     21.54 o 
   9  10   6      352.22      345.04     26.20 o 
  10  10   6      107.24      103.71     16.44 o 
  -1  11   6       79.14       65.77      7.06 o 
   0  11   6      465.16      459.54     38.33 o 
   1  11   6      872.61      998.86     68.67 o 
   2  11   6      562.79      674.34     42.85 o 
   3  11   6       32.22       30.77      6.51 o 
   4  11   6     1049.83     1123.69     32.98 o 
   5  11   6      316.42      341.64     30.75 o 
   6  11   6      304.39      351.38     34.44 o 
   7  11   6      907.04      933.69     44.82 o 
   8  11   6      341.73      339.46     36.15 o 
   9  11   6       39.12       37.16      6.55 o 
   1  12   6      234.15      251.52     31.75 o 
   2  12   6      536.14      551.15     36.38 o 
   3  12   6        8.13       16.35      4.97 o 
   4  12   6      226.10      241.68     30.27 o 
   5  12   6      488.26      518.04     76.24 o 
   6  12   6      597.14      588.28     29.28 o 
   7  12   6        5.10        2.69      3.66 o 
   8  12   6      208.48      227.34     26.74 o 
   5  13   6       36.65       49.39      6.31 o 
  -6 -10   7      230.31      209.24     26.68 o 
  -5 -10   7        1.47        5.95      3.05 o 
  -4 -10   7        0.85       14.44      5.41 o 
  -3 -10   7        7.28        9.51      3.25 o 
  -8  -9   7       37.87       40.37      7.42 o 
  -7  -9   7      215.53      246.38     29.02 o 
  -6  -9   7      996.60      964.57     35.16 o 
  -5  -9   7      678.59      613.94     27.59 o 
  -4  -9   7        6.40        4.99      4.38 o 
  -3  -9   7      183.21      208.28     26.52 o 
  -2  -9   7       82.46       94.71     14.54 o 
  -1  -9   7     1064.06     1080.88     38.89 o 
   0  -9   7     1369.11     1403.06    144.03 o 
  -9  -8   7       24.56       20.35      4.46 o 
  -8  -8   7      308.96      298.27     35.68 o 
  -7  -8   7      247.53      286.77     36.45 o 
  -6  -8   7      246.53      268.90     33.57 o 
  -5  -8   7       54.79       47.27      7.68 o 
  -4  -8   7       37.70       53.64      7.96 o 
  -3  -8   7      170.34      202.65     25.93 o 
  -2  -8   7      497.75      574.76     61.94 o 
  -1  -8   7     1302.78     1309.18     28.16 o 
   0  -8   7      702.63      670.59     31.06 o 
   1  -8   7      115.61      131.15     15.60 o 
   2  -8   7       57.03       54.40      8.33 o 
  -9  -7   7      275.69      270.55     30.44 o 
  -8  -7   7     1099.18     1059.02     52.18 o 
  -7  -7   7      137.91      104.51     15.34 o 
  -6  -7   7      381.04      437.67     29.91 o 
  -5  -7   7       17.22       28.38      4.55 o 
  -4  -7   7      390.36      388.86     25.15 o 
  -3  -7   7     1003.04      971.21     24.88 o 
  -2  -7   7      386.71      415.98     30.13 o 
  -1  -7   7      153.73      190.40     16.87 o 
   0  -7   7     1525.19     1543.95     50.17 o 
   1  -7   7      298.47      337.51     41.86 o 
   2  -7   7       19.01       20.88      5.41 o 
   3  -7   7      319.36      276.89     39.60 o 
 -10  -6   7       35.62       49.35      7.31 o 
  -9  -6   7      744.47      744.97     25.91 o 
  -8  -6   7     1637.25     1783.95     23.63 o 
  -7  -6   7       68.93       82.59      7.64 o 
  -6  -6   7     1021.89      963.79     32.54 o 
  -5  -6   7      330.36      388.30     35.43 o 
  -4  -6   7      149.33      142.85     19.39 o 
  -3  -6   7      199.30      212.53     22.58 o 
  -2  -6   7     1942.03     1995.30     58.38 o 
  -1  -6   7      458.86      449.55     27.51 o 
   0  -6   7      819.80      804.96     30.88 o 
   1  -6   7       93.89      100.13     12.87 o 
   2  -6   7      353.50      320.72     34.84 o 
   3  -6   7      346.29      333.87     33.84 o 
   4  -6   7      956.20      923.88     39.43 o 
 -10  -5   7      338.81      357.44     36.15 o 
  -9  -5   7      284.20      325.57     40.80 o 
  -8  -5   7      191.15      206.98     16.15 o 
  -7  -5   7     1708.74     1848.70     31.49 o 
  -6  -5   7        8.67        7.24      2.42 o 
  -5  -5   7      660.48      665.91     22.69 o 
  -4  -5   7       33.27       47.79      5.91 o 
  -3  -5   7      316.94      378.24     24.38 o 
  -2  -5   7      569.34      535.21     21.95 o 
  -1  -5   7     1750.04     1810.94     55.84 o 
   0  -5   7      932.67      962.62     33.23 o 
   1  -5   7       40.04       58.93      7.99 o 
   2  -5   7      362.17      343.80     19.47 o 
   3  -5   7        6.07       -0.18      2.81 o 
   4  -5   7      300.97      312.40     29.05 o 
   5  -5   7      605.55      576.72     26.64 o 
 -10  -4   7      116.35      126.62     16.99 o 
  -9  -4   7      585.29      573.90     52.65 o 
  -8  -4   7      388.84      356.65     14.67 o 
  -7  -4   7        1.20        8.46      3.17 o 
  -6  -4   7        3.49        7.12      1.82 o 
  -5  -4   7      853.97      878.36     24.37 o 
  -4  -4   7       21.57       19.28      3.91 o 
  -3  -4   7     1106.13     1020.35     12.74 o 
  -2  -4   7     2338.87     2457.29     59.57 o 
  -1  -4   7     1391.59     1369.45     38.71 o 
   0  -4   7     1147.74     1118.84     36.07 o 
   1  -4   7      612.49      608.24     32.50 o 
   2  -4   7       11.48        9.68      4.21 o 
   3  -4   7      389.74      404.43     23.01 o 
   4  -4   7      828.60      760.30     39.36 o 
   5  -4   7      189.11      184.75     22.39 o 
   6  -4   7      705.33      696.91     30.91 o 
 -10  -3   7      181.39      193.54     27.54 o 
  -9  -3   7        2.10       10.09      3.52 o 
  -8  -3   7     1535.82     1479.43     47.67 o 
  -6  -3   7      809.15      850.25     47.10 o 
  -5  -3   7      118.24      130.55     11.97 o 
  -4  -3   7      651.70      576.58     17.29 o 
  -3  -3   7      368.77      363.40     17.65 o 
  -2  -3   7     5663.13     5561.16     61.96 o 
  -1  -3   7     2490.74     2375.34     41.05 o 
   0  -3   7      790.34      824.36     34.59 o 
   1  -3   7      262.06      271.83     14.85 o 
   2  -3   7      494.50      450.00     19.22 o 
   3  -3   7      522.12      592.74     40.09 o 
   4  -3   7      523.86      566.74     30.00 o 
   5  -3   7     1827.31     1889.27     54.68 o 
   6  -3   7      571.63      550.80     30.88 o 
   7  -3   7        9.99       14.49      3.63 o 
 -10  -2   7      520.63      515.85     43.28 o 
  -9  -2   7      613.04      588.77     97.70 o 
  -8  -2   7      343.96      335.20     16.90 o 
  -7  -2   7      942.26      966.65     19.53 o 
  -6  -2   7      876.25      919.05     39.02 o 
  -5  -2   7      208.88      215.96     13.03 o 
  -4  -2   7      694.58      627.34     16.32 o 
  -3  -2   7      409.64      367.42     12.29 o 
  -2  -2   7     2553.98     2454.92     14.76 o 
  -1  -2   7      392.89      379.66      8.57 o 
   0  -2   7      553.03      568.60     19.39 o 
   1  -2   7      477.77      511.35     22.94 o 
   2  -2   7       38.54       42.91      3.77 o 
   3  -2   7      520.91      564.56     36.03 o 
   4  -2   7     1450.25     1576.39     40.15 o 
   5  -2   7      215.98      254.67     28.38 o 
   6  -2   7      746.87      754.90     60.81 o 
   7  -2   7      475.70      517.95     79.69 o 
   8  -2   7      198.91      214.80     24.02 o 
 -10  -1   7      373.19      342.57     29.65 o 
  -9  -1   7      418.86      431.30     49.32 o 
  -8  -1   7      328.82      321.14     56.21 o 
  -7  -1   7     1832.78     1960.40     37.85 o 
  -6  -1   7       52.22       53.46      8.23 o 
  -5  -1   7       10.78       14.34      4.67 o 
  -4  -1   7     1139.27     1105.10     15.65 o 
  -3  -1   7      863.68      801.97     13.23 o 
  -2  -1   7     4727.18     4657.73     25.20 o 
  -1  -1   7     2334.25     2276.99     13.91 o 
   0  -1   7      324.13      274.51     12.94 o 
   1  -1   7     1902.07     2116.12     38.90 o 
   2  -1   7      505.84      538.94     15.96 o 
   3  -1   7     3767.53     3799.86     63.35 o 
   4  -1   7     3455.60     3542.88     78.80 o 
   5  -1   7      503.92      535.48     21.95 o 
   6  -1   7      346.56      419.81     43.66 o 
   7  -1   7        0.10        9.37      4.11 o 
   8  -1   7      264.65      334.52     38.51 o 
  -9   0   7      861.08      892.63     76.28 o 
  -8   0   7      350.78      370.16     28.85 o 
  -7   0   7     1610.94     1575.32     35.17 o 
  -6   0   7      275.55      269.32     13.81 o 
  -5   0   7      102.56      113.84     14.76 o 
  -4   0   7     4475.61     4468.80    109.13 o 
  -3   0   7     2637.33     2683.81     25.31 o 
  -2   0   7     2374.19     2330.27     22.09 o 
  -1   0   7    10351.16    10223.22     93.20 o 
   0   0   7      951.98      925.68     17.59 o 
   1   0   7      191.26      205.98     11.95 o 
   2   0   7     1071.18      942.76     19.15 o 
   3   0   7     1947.10     1839.95     25.70 o 
   4   0   7     4491.51     4825.60     79.47 o 
   5   0   7     1357.04     1379.85     30.51 o 
   6   0   7      140.33      194.79     22.14 o 
   7   0   7       78.63      104.71     10.98 o 
   8   0   7       50.48       62.40      9.48 o 
   9   0   7      526.27      634.15     48.70 o 
  -9   1   7     1394.12     1365.05     68.62 o 
  -8   1   7      509.61      502.94     38.92 o 
  -7   1   7        4.19        6.54      4.48 o 
  -6   1   7       63.91       75.56      9.22 o 
  -5   1   7      794.04      840.00     24.09 o 
  -4   1   7     1133.41     1133.20     28.80 o 
  -3   1   7      128.86      138.71     10.79 o 
  -2   1   7     5763.36     5718.84     51.90 o 
  -1   1   7     3830.95     3826.73     45.29 o 
   0   1   7       33.03       30.39      3.82 o 
   1   1   7      330.20      380.03     15.33 o 
   2   1   7      200.06      237.14     18.26 o 
   3   1   7     2009.53     2008.78     24.18 o 
   4   1   7     5418.62     5688.40    130.17 o 
   5   1   7      466.68      467.82     23.54 o 
   6   1   7        8.75       13.90      4.20 o 
   7   1   7      487.22      521.42     44.21 o 
   8   1   7       80.76      101.98     12.98 o 
   9   1   7      277.04      274.25     31.93 o 
  -9   2   7      142.29      146.95     18.09 o 
  -8   2   7       81.87       96.14     15.21 o 
  -7   2   7       53.61       64.94      9.04 o 
  -6   2   7       58.00       62.34      5.66 o 
  -5   2   7     1527.79     1579.50     51.57 o 
  -4   2   7     1119.36     1105.35     29.47 o 
  -3   2   7     1571.03     1701.16     20.32 o 
  -2   2   7     2234.23     2170.00     25.59 o 
  -1   2   7     1719.84     1462.42     17.23 o 
   0   2   7     1761.45     1787.44     20.25 o 
   1   2   7     2082.13     2061.59     28.13 o 
   2   2   7     3285.17     3009.83     33.17 o 
   3   2   7     4343.20     4789.98     49.05 o 
   4   2   7     1091.22      962.71     33.60 o 
   5   2   7     1042.55     1049.16     32.76 o 
   6   2   7      254.65      316.65     27.32 o 
   7   2   7      206.81      228.83     22.85 o 
   8   2   7       64.44      107.61     12.13 o 
   9   2   7      144.25      180.08     22.33 o 
  10   2   7      203.28      231.35     25.20 o 
  -8   3   7      270.87      310.44     34.61 o 
  -7   3   7      373.51      397.23     45.32 o 
  -6   3   7      101.62      120.59      6.93 o 
  -5   3   7      165.45      180.19     17.76 o 
  -4   3   7     1112.97     1065.16     37.71 o 
  -3   3   7     2727.40     2848.96     65.99 o 
  -2   3   7     3409.33     3248.25     34.93 o 
  -1   3   7      396.83      399.29     14.28 o 
   0   3   7      287.24      319.45     14.01 o 
   1   3   7     7309.54     8430.09     77.35 o 
   2   3   7     1474.55     1467.33     21.62 o 
   3   3   7     5357.66     5724.02     55.18 o 
   4   3   7     3806.59     3773.53     41.25 o 
   5   3   7       54.89       48.94      7.04 o 
   6   3   7      763.10      762.92     39.46 o 
   7   3   7        8.34       14.28      3.09 o 
   8   3   7        6.65       15.84      4.93 o 
   9   3   7     1157.83     1139.71     32.73 o 
  10   3   7      735.77      855.27     64.29 o 
  -8   4   7      366.29      367.97     39.62 o 
  -7   4   7      396.21      420.53     38.44 o 
  -6   4   7      162.07      169.86     13.19 o 
  -5   4   7        3.77       15.14      4.41 o 
  -4   4   7      180.96      187.07     19.29 o 
  -3   4   7      146.82      165.02     18.09 o 
  -2   4   7     5674.19     6367.55    144.56 o 
  -1   4   7     3344.82     3023.74     34.83 o 
   0   4   7      610.62      658.22     22.24 o 
   1   4   7       54.51      110.64     11.93 o 
   2   4   7     5438.60     6042.63     41.09 o 
   3   4   7     3037.75     3030.76     33.63 o 
   4   4   7     2601.18     2282.98     27.31 o 
   5   4   7     2245.83     2127.38     50.54 o 
   6   4   7      486.00      461.76     19.11 o 
   7   4   7       74.95       63.64      8.88 o 
   8   4   7      402.83      381.08     21.04 o 
   9   4   7      973.89     1026.27     23.27 o 
  10   4   7     1109.41     1124.83     54.67 o 
  -7   5   7      200.96      172.24     21.59 o 
  -6   5   7        1.48       10.41      2.70 o 
  -5   5   7       50.89       57.72      7.78 o 
  -4   5   7     1161.71     1052.72     34.86 o 
  -3   5   7     2065.63     2120.42     65.67 o 
  -2   5   7     2378.50     2402.98     75.12 o 
  -1   5   7     1444.11     1426.78     35.59 o 
   0   5   7        0.71       20.21      4.34 o 
   1   5   7      581.30      543.62     20.34 o 
   3   5   7     1074.96      952.70     22.70 o 
   4   5   7      981.90      914.44     23.39 o 
   5   5   7       61.84       55.37      8.43 o 
   6   5   7      474.93      429.69     37.47 o 
   7   5   7       21.09       30.07      5.68 o 
   8   5   7     2699.88     2612.15     52.65 o 
   9   5   7     1213.98     1152.76     38.90 o 
  10   5   7      783.72      787.07     34.75 o 
  11   5   7       90.38       99.42      9.93 o 
  -6   6   7      243.58      274.70     31.36 o 
  -5   6   7      945.95      973.27     40.97 o 
  -4   6   7      338.15      347.27     27.91 o 
  -3   6   7     1681.32     1563.09     45.54 o 
  -2   6   7     3612.26     3667.35     99.30 o 
  -1   6   7       22.71       33.93      6.33 o 
   0   6   7      216.28      285.16     26.11 o 
   1   6   7      785.62      897.70     25.82 o 
   2   6   7      577.07      539.72     24.29 o 
   3   6   7     2779.02     2745.08     63.96 o 
   4   6   7     2241.38     2194.88     60.97 o 
   5   6   7      440.92      399.62     17.46 o 
   6   6   7      895.87      775.13     26.34 o 
   7   6   7        0.32      -13.40      9.35 o 
   8   6   7      213.74      212.99     21.64 o 
   9   6   7     1697.18     1710.65     54.77 o 
  10   6   7     1459.99     1478.74     59.37 o 
  11   6   7      477.84      473.98     43.78 o 
  -5   7   7      353.28      361.91     42.12 o 
  -4   7   7      967.41      945.98     41.78 o 
  -3   7   7      761.94      735.33     42.13 o 
  -2   7   7      368.54      325.52     18.86 o 
  -1   7   7        2.90       -0.64      5.76 o 
   0   7   7       56.12       81.20     10.00 o 
   1   7   7     2603.68     2722.85     81.68 o 
   2   7   7     1786.15     1866.39     54.66 o 
   3   7   7     4605.32     4531.32    126.86 o 
   4   7   7     2143.16     2125.40     65.35 o 
   5   7   7      973.27      921.47     23.96 o 
   6   7   7     1156.02     1220.01     35.30 o 
   7   7   7      952.25      925.04     14.45 o 
   8   7   7      236.53      206.49     21.12 o 
   9   7   7     2528.66     2603.59     58.40 o 
  10   7   7      566.25      548.85     34.95 o 
  11   7   7      127.54      106.26     11.10 o 
  -4   8   7      676.69      653.51     55.96 o 
  -3   8   7      508.59      496.85     55.98 o 
  -2   8   7     1688.89     1562.83     49.39 o 
  -1   8   7       57.13       69.78     10.45 o 
   0   8   7     2224.68     2102.87     62.69 o 
   1   8   7      280.10      302.97     18.17 o 
   2   8   7     3545.00     4109.46    114.42 o 
   3   8   7     1822.11     1913.45     73.14 o 
   4   8   7     2309.85     2257.18     69.22 o 
   5   8   7       39.34       53.23      7.23 o 
   6   8   7      357.90      359.38     31.67 o 
   7   8   7      644.54      609.01     21.07 o 
   8   8   7     1933.96     1895.73     55.81 o 
   9   8   7      924.94      842.78     21.78 o 
  10   8   7     1016.76     1133.01     45.64 o 
  11   8   7       66.49       55.77      6.97 o 
  -3   9   7      503.62      502.55     41.76 o 
  -2   9   7      359.95      377.53     41.74 o 
  -1   9   7      117.74      119.04     12.55 o 
   0   9   7      192.57      217.89     23.40 o 
   1   9   7       45.54       42.13      5.71 o 
   2   9   7     4154.93     4434.38    120.63 o 
   3   9   7      249.02      279.85     19.46 o 
   4   9   7      550.65      527.80     23.73 o 
   5   9   7      394.24      369.44     19.00 o 
   6   9   7       48.58       58.13      7.50 o 
   7   9   7     1416.12     1423.88     31.53 o 
   8   9   7     2306.28     2315.10    101.02 o 
   9   9   7      395.64      364.04     27.66 o 
  10   9   7     1555.06     1607.23     54.09 o 
  -2  10   7      157.47      140.46     18.58 o 
  -1  10   7       60.95       63.19     10.36 o 
   0  10   7        3.91       10.53      3.14 o 
   1  10   7      191.20      267.95     21.86 o 
   2  10   7      547.15      595.09     27.97 o 
   3  10   7     1212.85     1238.03     30.34 o 
   4  10   7      812.76      843.46     29.48 o 
   5  10   7        0.19       -0.46      4.57 o 
   6  10   7       12.27       14.25      4.23 o 
   7  10   7      240.24      268.84     18.12 o 
   8  10   7      459.18      464.65     43.75 o 
   9  10   7      491.52      489.07     35.86 o 
  10  10   7      978.88     1013.12     44.00 o 
  -1  11   7        1.20       13.16      6.61 o 
   0  11   7      689.90      685.60     50.06 o 
   1  11   7      450.60      496.46     56.22 o 
   2  11   7      435.00      518.04     56.49 o 
   3  11   7      349.94      417.96     40.73 o 
   4  11   7       19.61       15.74      5.89 o 
   5  11   7      327.36      333.17     37.23 o 
   6  11   7        0.61        7.36      3.19 o 
   7  11   7      769.43      801.51     52.91 o 
   8  11   7      278.32      238.60     28.24 o 
   9  11   7       69.13       59.13     11.06 o 
   1  12   7      127.38      119.40     12.42 o 
   2  12   7     2249.59     2329.02     80.65 o 
   3  12   7      616.97      724.34     48.84 o 
   4  12   7       25.59       31.12      5.93 o 
   5  12   7       13.32       16.70      5.09 o 
   6  12   7       15.97       15.08      5.16 o 
   7  12   7      534.68      541.98     40.92 o 
   8  12   7     2055.12     1907.18    197.98 o 
   5  13   7        0.42        5.28      3.08 o 
  -7  -9   8      416.67      431.85     48.26 o 
  -6  -9   8      752.69      719.47     28.34 o 
  -5  -9   8      549.98      587.30     42.99 o 
  -4  -9   8      151.70      162.73     21.12 o 
  -3  -9   8       13.65       23.93      7.94 o 
  -2  -9   8     1270.51     1343.16     47.90 o 
  -1  -9   8      273.67      309.34     34.60 o 
  -8  -8   8      782.11      694.18     31.79 o 
  -7  -8   8      382.33      352.46     50.31 o 
  -6  -8   8      430.20      388.43     39.14 o 
  -5  -8   8      909.87      963.75     45.40 o 
  -4  -8   8     1118.50     1145.42     26.87 o 
  -3  -8   8      166.14      193.70     21.91 o 
  -2  -8   8        1.60       -0.63      5.04 o 
  -1  -8   8        5.41       14.49      4.22 o 
   0  -8   8       29.51       39.20      7.56 o 
   1  -8   8     1139.70     1060.17     70.60 o 
  -9  -7   8      379.80      290.41     34.25 o 
  -8  -7   8     1323.79     1190.10     47.43 o 
  -7  -7   8     1238.26     1229.65     50.11 o 
  -6  -7   8     1541.82     1566.83     29.64 o 
  -5  -7   8      304.88      357.83     39.30 o 
  -4  -7   8      377.52      388.13     21.68 o 
  -3  -7   8      558.72      550.45     31.72 o 
  -2  -7   8       16.28       26.58      4.07 o 
  -1  -7   8      123.37      163.92     17.84 o 
   0  -7   8     3341.49     3631.19    405.50 o 
   1  -7   8      437.18      458.36     55.52 o 
   2  -7   8      287.64      288.74     30.10 o 
   3  -7   8      282.95      250.22     28.19 o 
  -9  -6   8       37.72       44.31      6.57 o 
  -8  -6   8      269.32      257.76     24.43 o 
  -7  -6   8      142.35      144.72     15.85 o 
  -6  -6   8     1542.86     1501.08     49.36 o 
  -5  -6   8      461.16      437.20     27.04 o 
  -4  -6   8      316.21      265.16     48.76 o 
  -3  -6   8        9.71        6.02      3.16 o 
  -2  -6   8       39.91       48.86      7.32 o 
  -1  -6   8      195.62      245.89     26.32 o 
   0  -6   8     3689.65     3939.61    195.92 o 
   1  -6   8     1935.66     1946.58     63.58 o 
   2  -6   8     1415.74     1451.93     34.38 o 
   3  -6   8       28.76       26.79      4.87 o 
   4  -6   8       30.98       21.40      4.09 o 
 -10  -5   8      252.26      294.90     38.23 o 
  -9  -5   8       42.98       60.01     10.53 o 
  -8  -5   8      312.37      295.05     22.31 o 
  -7  -5   8      324.78      327.23     16.12 o 
  -6  -5   8        1.64        6.22      1.71 o 
  -5  -5   8     1035.71      964.83     20.94 o 
  -4  -5   8     2291.09     2265.88     64.31 o 
  -3  -5   8      403.54      398.82     21.60 o 
  -2  -5   8       88.94       99.08     10.46 o 
  -1  -5   8     1165.08     1230.48     42.15 o 
   0  -5   8      946.16      901.47     15.93 o 
   1  -5   8     2860.22     3001.57     79.35 o 
   2  -5   8     1979.42     2010.51     41.76 o 
   3  -5   8      295.21      341.65     37.58 o 
   4  -5   8        3.27        7.47      3.04 o 
   5  -5   8      787.73      825.43     39.73 o 
 -10  -4   8        7.20        1.03      2.44 o 
  -9  -4   8        3.52       12.01      3.59 o 
  -8  -4   8      124.33      112.06     11.10 o 
  -7  -4   8      357.16      393.38     16.46 o 
  -6  -4   8     2284.06     2407.24     46.00 o 
  -5  -4   8     2270.88     2307.52     91.69 o 
  -4  -4   8      138.98      164.93     23.60 o 
  -3  -4   8      191.67      155.09     13.10 o 
  -2  -4   8      243.79      237.06     10.46 o 
  -1  -4   8      363.99      328.65     22.36 o 
   0  -4   8     4377.88     4654.99    133.02 o 
   1  -4   8     1295.22     1312.78     39.63 o 
   2  -4   8      196.56      229.07     25.78 o 
   3  -4   8       57.68       74.32      9.10 o 
   4  -4   8      131.20      121.27     14.72 o 
   5  -4   8       24.50       17.90      3.69 o 
   6  -4   8      340.37      317.42     26.72 o 
 -10  -3   8      249.48      236.88     28.59 o 
  -9  -3   8       62.68       71.71     13.03 o 
  -8  -3   8     2428.94     2390.01     69.56 o 
  -7  -3   8      290.34      289.04     17.68 o 
  -6  -3   8      613.28      609.77     18.24 o 
  -5  -3   8     1299.75     1324.06     31.16 o 
  -4  -3   8     1681.74     1738.34     45.11 o 
  -3  -3   8        5.22       10.36      2.18 o 
  -2  -3   8     4086.11     4131.12     54.58 o 
  -1  -3   8       99.14      127.23      8.30 o 
   0  -3   8     3133.55     3520.09     74.31 o 
   1  -3   8     1355.20     1418.18     37.94 o 
   2  -3   8     1447.96     1407.13     48.40 o 
   3  -3   8      811.79      743.85     39.11 o 
   4  -3   8      198.93      229.97     16.48 o 
   5  -3   8      270.33      256.92     12.22 o 
   6  -3   8      302.37      327.93     24.17 o 
   7  -3   8       43.26       28.60      8.78 o 
 -10  -2   8       67.41       72.04      7.84 o 
  -9  -2   8       21.37        7.27      5.33 o 
  -8  -2   8      137.48      130.97     33.82 o 
  -7  -2   8     1058.67     1036.49     30.64 o 
  -6  -2   8     1541.90     1562.86     45.78 o 
  -5  -2   8     2281.63     2373.72     69.42 o 
  -4  -2   8      661.83      610.67     16.21 o 
  -3  -2   8        2.26        8.49      2.63 o 
  -2  -2   8      142.04      112.37      7.54 o 
  -1  -2   8     3822.69     3929.08     31.54 o 
   0  -2   8    13255.52    14205.79    294.27 o 
   1  -2   8     3755.69     3946.19     69.16 o 
   2  -2   8     1492.74     1579.91     36.24 o 
   3  -2   8      371.38      373.69     17.46 o 
   4  -2   8        0.93        3.69      2.81 o 
   5  -2   8     1185.28     1236.50     49.30 o 
   6  -2   8     3173.04     3376.48     68.22 o 
   7  -2   8     1019.79     1022.67     27.81 o 
  -9  -1   8       72.97       70.44     17.80 o 
  -8  -1   8      594.10      583.43     19.71 o 
  -7  -1   8      376.75      349.22     52.53 o 
  -6  -1   8      801.27      734.80     33.04 o 
  -5  -1   8     2182.16     1844.17     50.74 o 
  -4  -1   8     1112.65     1078.40     19.86 o 
  -3  -1   8       26.77       23.05      2.06 o 
  -2  -1   8     1280.65     1226.40     23.28 o 
  -1  -1   8     1388.17     1402.57     21.95 o 
   0  -1   8     2223.78     2357.33     21.43 o 
   1  -1   8     7287.31     7588.01    158.95 o 
   2  -1   8     2457.05     2455.38     68.31 o 
   3  -1   8       53.16       66.75      7.89 o 
   4  -1   8      284.21      320.84     27.03 o 
   5  -1   8      798.12      846.70     33.65 o 
   6  -1   8     1075.55     1106.94     33.02 o 
   7  -1   8     1439.18     1519.19     50.58 o 
   8  -1   8      710.07      732.17     34.96 o 
  -9   0   8       59.17       50.65     13.42 o 
  -8   0   8     1718.16     1753.37     34.46 o 
  -7   0   8     1400.96     1501.53     34.07 o 
  -6   0   8       92.48      105.90     14.18 o 
  -5   0   8      163.27      214.03     23.29 o 
  -4   0   8      324.37      321.93      9.79 o 
  -3   0   8      261.11      237.95      8.91 o 
  -2   0   8     1098.61     1129.41     26.14 o 
  -1   0   8     3553.54     3303.90     29.47 o 
   0   0   8     4656.31     4667.74     32.17 o 
   1   0   8     1738.00     1888.73     16.26 o 
   2   0   8      178.03      148.87     16.70 o 
   3   0   8      239.22      228.93     11.07 o 
   4   0   8       45.51       44.81      6.29 o 
   5   0   8     3322.30     3355.89     64.93 o 
   6   0   8     1254.25     1269.74     38.10 o 
   7   0   8      372.39      418.60     37.91 o 
   8   0   8      241.29      304.42     31.89 o 
   9   0   8      233.43      266.40     28.83 o 
  -9   1   8      416.89      448.02     39.66 o 
  -8   1   8        4.04       -1.74      5.70 o 
  -7   1   8      557.52      660.21     54.17 o 
  -6   1   8     3170.10     3167.40     91.71 o 
  -5   1   8     1309.68     1341.50     31.58 o 
  -4   1   8        5.23        7.42      3.35 o 
  -3   1   8      211.88      210.17     12.69 o 
  -2   1   8       52.47       84.82      7.05 o 
  -1   1   8     1447.04     1409.49     18.46 o 
   0   1   8    13070.22    14015.48    124.69 o 
   1   1   8     4186.94     4084.80     41.55 o 
   2   1   8       43.42       59.90      6.67 o 
   3   1   8     1383.67     1419.98     21.97 o 
   4   1   8     1149.91     1177.48     30.65 o 
   5   1   8       76.53      102.30      9.36 o 
   6   1   8     2005.77     2096.62     63.40 o 
   7   1   8     2642.28     2487.26     63.98 o 
   8   1   8      162.86      205.20     22.91 o 
   9   1   8        1.57        8.19      5.65 o 
  -8   2   8     1077.42     1089.87     55.21 o 
  -7   2   8     1093.45     1133.81     46.97 o 
  -6   2   8      126.64      143.72     11.50 o 
  -5   2   8      579.95      596.99     29.45 o 
  -4   2   8     1353.67     1413.01     41.68 o 
  -3   2   8      264.26      285.62     11.91 o 
  -2   2   8     1240.51     1191.92     38.77 o 
  -1   2   8     2335.19     2260.86     24.73 o 
   0   2   8      316.23      308.18     21.98 o 
   1   2   8      626.88      557.33     30.97 o 
   2   2   8     3674.72     3750.63     38.21 o 
   3   2   8       64.89       59.35      5.76 o 
   4   2   8     1132.66     1125.10     28.87 o 
   5   2   8     1025.33     1058.52     34.44 o 
   6   2   8      209.70      243.75     15.90 o 
   7   2   8      543.58      683.93     39.88 o 
   8   2   8     1892.27     2044.27     63.61 o 
   9   2   8      226.37      283.68     32.65 o 
  10   2   8       33.50       62.59      7.96 o 
  -8   3   8      247.25      260.82     29.81 o 
  -7   3   8      166.52      193.28     23.72 o 
  -6   3   8     2599.59     2701.41     42.43 o 
  -5   3   8      946.83     1011.39     30.49 o 
  -4   3   8       58.32       64.18      8.27 o 
  -3   3   8        3.71        4.86      3.78 o 
  -2   3   8       37.65       44.17      5.88 o 
  -1   3   8     3059.94     3335.65     37.48 o 
   0   3   8    13600.24    10066.79     93.23 o 
   1   3   8     1776.61     1679.91     15.48 o 
   2   3   8     1430.58     1460.15     17.48 o 
   3   3   8      202.69      232.51     26.39 o 
   4   3   8      166.40      183.95     18.38 o 
   5   3   8      600.28      625.94     28.68 o 
   6   3   8     1979.42     2074.91     58.34 o 
   7   3   8      908.93      924.02     18.05 o 
   8   3   8      454.30      560.60     43.86 o 
   9   3   8      114.09      141.72     23.30 o 
  10   3   8        6.13       11.43      5.62 o 
  -7   4   8       56.01       50.72      8.66 o 
  -6   4   8     1469.35     1500.29     22.72 o 
  -5   4   8     1212.91     1265.98     37.70 o 
  -4   4   8      323.36      377.43     35.26 o 
  -3   4   8      367.88      357.23     14.92 o 
  -2   4   8     3770.67     3860.69     88.16 o 
  -1   4   8     3480.68     2676.66     61.80 o 
   1   4   8     3124.65     3415.55     35.99 o 
   2   4   8      810.27      790.46     26.14 o 
   3   4   8       20.06       16.33      4.01 o 
   4   4   8     3709.20     3552.49     81.22 o 
   5   4   8     5062.39     4961.78    112.28 o 
   6   4   8      158.15      192.33     19.84 o 
   7   4   8      976.27      925.27     18.86 o 
   8   4   8     1176.46     1187.96     29.18 o 
   9   4   8       59.25       78.08     11.47 o 
  10   4   8      357.91      404.97     49.02 o 
  -7   5   8      999.63     1051.51     44.74 o 
  -6   5   8      402.24      490.44     55.72 o 
  -5   5   8      364.06      392.53     36.21 o 
  -4   5   8        6.67       16.32      2.49 o 
  -3   5   8        0.45       -4.34      4.37 o 
  -2   5   8      289.57      341.16     22.37 o 
  -1   5   8     3024.00     2942.49     69.98 o 
   0   5   8     3604.97     3615.20     82.66 o 
   1   5   8       31.31       49.59      5.86 o 
   2   5   8      533.54      488.02     12.93 o 
   3   5   8      758.56      800.62     20.37 o 
   4   5   8      221.45      191.72     10.46 o 
   5   5   8     3723.97     3719.74    104.72 o 
   6   5   8     1999.75     2146.33     66.40 o 
   7   5   8     1744.60     1702.47     47.98 o 
   8   5   8      972.02      839.29     20.31 o 
   9   5   8       93.17       95.17     13.44 o 
  10   5   8        0.38        4.06      2.78 o 
  -6   6   8      444.67      422.60     32.61 o 
  -5   6   8     1027.07     1019.68     41.25 o 
  -4   6   8        0.72        4.49      3.45 o 
  -3   6   8      538.06      508.61     30.06 o 
  -2   6   8      316.77      387.27     30.62 o 
  -1   6   8        3.02       13.75      3.58 o 
   0   6   8     3503.74     2876.95     81.63 o 
   1   6   8     2189.89     2202.28     52.23 o 
   2   6   8      573.28      612.11     25.45 o 
   3   6   8      956.97      877.32     21.58 o 
   4   6   8     1345.16     1310.76     23.76 o 
   5   6   8      273.76      264.34     12.05 o 
   6   6   8     1369.12     1216.66     34.63 o 
   7   6   8       60.36       33.06      5.50 o 
   8   6   8      598.11      552.17     20.10 o 
   9   6   8       35.51       35.61      7.61 o 
  10   6   8      401.78      439.90     32.13 o 
  -5   7   8       11.79       15.66      5.66 o 
  -4   7   8        3.56        3.41      3.78 o 
  -3   7   8        1.76       -0.30      4.74 o 
  -2   7   8     2995.79     2086.97     62.67 o 
  -1   7   8     4034.76     4553.22    123.26 o 
   0   7   8     5898.96     3252.56     93.77 o 
   1   7   8       12.55       17.42      5.69 o 
   2   7   8       34.60       59.84      8.50 o 
   3   7   8       40.04       36.20      5.33 o 
   4   7   8     1267.15     1258.12     27.34 o 
   5   7   8     4806.82     4940.47     97.72 o 
   6   7   8      709.43      692.10     29.93 o 
   7   7   8      997.34      875.20     13.38 o 
   8   7   8      306.01      233.50     14.87 o 
   9   7   8       27.46       24.58      5.32 o 
  10   7   8      123.06      114.89     16.20 o 
  -4   8   8      147.04      133.80     16.88 o 
  -3   8   8      276.79      270.60     31.57 o 
  -2   8   8      166.88      179.33     16.11 o 
  -1   8   8      899.48      914.98     38.06 o 
   0   8   8     6324.27     6313.42    160.55 o 
   1   8   8     2404.98     2237.61     65.15 o 
   2   8   8       16.11       27.81      5.80 o 
   3   8   8     1240.73     1211.62     46.89 o 
   4   8   8      844.28      803.26     60.62 o 
   5   8   8      160.88      187.14     16.82 o 
   6   8   8     2398.42     2409.40     45.94 o 
   7   8   8     2574.16     2566.63     37.85 o 
   8   8   8      108.03      116.89     15.15 o 
   9   8   8       96.66       98.02     13.32 o 
  10   8   8      108.14      103.34     12.35 o 
  -3   9   8       27.06       11.25      5.30 o 
  -2   9   8     1076.05      966.40     45.88 o 
  -1   9   8      584.26      547.09     29.92 o 
   0   9   8      230.26      319.44     24.17 o 
   1   9   8      480.28      461.45     20.91 o 
   2   9   8        5.76       -6.13      5.16 o 
   3   9   8      222.68      248.76     21.15 o 
   4   9   8     1045.53     1028.85     37.31 o 
   5   9   8      800.39      823.08     37.42 o 
   6   9   8      270.85      332.56     28.64 o 
   7   9   8      250.56      269.30     14.56 o 
   8   9   8      780.26      774.65     22.67 o 
   9   9   8      339.58      357.83     27.86 o 
  10   9   8      323.76      374.46     41.02 o 
  -2  10   8      155.94      133.80     16.83 o 
  -1  10   8      917.90      873.67     50.85 o 
   0  10   8     1308.57     1281.69     44.28 o 
   1  10   8        0.58        7.58      3.98 o 
   2  10   8      468.94      594.95     45.92 o 
   3  10   8      317.06      372.28     27.30 o 
   4  10   8      164.74      203.36     16.55 o 
   5  10   8       43.12       64.17      7.91 o 
   6  10   8     1235.04     1269.16     49.22 o 
   7  10   8      133.10      143.09     15.72 o 
   8  10   8      296.12      315.32     34.32 o 
   9  10   8       81.12       81.77      8.49 o 
  10  10   8      170.98      159.03     14.79 o 
  -1  11   8      456.90      400.66     40.56 o 
   0  11   8      420.97      529.38     42.89 o 
   1  11   8      613.94      650.92     42.13 o 
   2  11   8        1.48       -3.73      5.08 o 
   3  11   8      324.25      369.56     36.15 o 
   4  11   8     1914.04     1882.92     52.85 o 
   5  11   8      365.22      379.96     37.85 o 
   6  11   8      517.53      537.50     46.32 o 
   7  11   8      539.81      562.23     48.02 o 
   8  11   8      260.88      246.14     25.30 o 
   9  11   8      148.25      122.64     15.62 o 
   1  12   8       21.44       21.25      5.58 o 
   2  12   8      167.84      229.78     27.00 o 
   3  12   8       16.49       23.68      7.80 o 
   4  12   8      442.67      447.02     24.61 o 
   5  12   8      922.88      893.03     38.74 o 
   6  12   8      641.84      685.68     33.98 o 
   7  12   8      113.72      130.76     15.70 o 
   8  12   8        0.12        2.63      4.07 o 
  -6  -9   9      170.04      160.33     25.80 o 
  -5  -9   9       74.15       65.13     12.60 o 
  -4  -9   9      314.59      316.39     43.87 o 
  -3  -9   9      195.37      234.64     30.98 o 
  -2  -9   9      734.86      710.23     51.29 o 
  -7  -8   9      359.98      348.61     45.20 o 
  -6  -8   9      123.42      117.22     15.62 o 
  -5  -8   9      221.71      215.36     31.76 o 
  -4  -8   9      158.69      155.03     20.23 o 
  -3  -8   9       18.53       12.11      3.56 o 
  -2  -8   9     1109.93     1202.43     54.51 o 
  -1  -8   9       13.44        7.08      3.25 o 
   0  -8   9      368.03      347.42     30.79 o 
  -8  -7   9        1.11       15.30      4.49 o 
  -7  -7   9      558.02      442.88     45.57 o 
  -6  -7   9      239.15      259.19     32.69 o 
  -5  -7   9       22.55       30.67      5.66 o 
  -4  -7   9     1070.57     1116.96     34.51 o 
  -3  -7   9      891.67      854.23     22.47 o 
  -2  -7   9      264.92      270.85     36.40 o 
  -1  -7   9      290.20      350.23     43.82 o 
   0  -7   9       38.45       36.82      6.98 o 
   1  -7   9       21.97       21.33      7.78 o 
   2  -7   9      420.09      476.09     46.00 o 
  -9  -6   9      187.77      179.79     29.58 o 
  -8  -6   9       80.13       97.93     10.66 o 
  -7  -6   9      633.20      621.24     24.63 o 
  -6  -6   9      204.22      203.40     22.09 o 
  -5  -6   9      128.25      161.14     17.82 o 
  -4  -6   9      400.65      360.98     24.82 o 
  -3  -6   9      839.69      809.45     22.80 o 
  -2  -6   9     2399.03     2445.16     53.39 o 
  -1  -6   9      824.69      839.27     38.07 o 
   0  -6   9       20.33       16.77      2.60 o 
   1  -6   9       44.86       49.59      6.79 o 
   2  -6   9       64.02       60.70     11.71 o 
   3  -6   9      334.69      293.66     39.80 o 
  -9  -5   9      108.67      120.15     17.24 o 
  -8  -5   9      151.36      155.54     18.27 o 
  -7  -5   9      162.45      176.28     13.29 o 
  -6  -5   9        0.03        4.17      2.38 o 
  -5  -5   9      750.39      709.80     25.54 o 
  -4  -5   9     1580.36     1510.63     47.31 o 
  -3  -5   9      161.19      148.45     39.73 o 
  -2  -5   9      583.08      501.86     14.52 o 
  -1  -5   9       72.47       65.01      7.04 o 
   0  -5   9        0.10       -0.63      5.45 o 
   1  -5   9      581.62      572.73     28.57 o 
   2  -5   9       66.99       82.92      9.27 o 
   3  -5   9      392.48      384.44     40.56 o 
   4  -5   9      567.77      560.79     24.94 o 
  -9  -4   9     1309.82     1387.99     49.56 o 
  -8  -4   9      402.23      412.76     23.31 o 
  -7  -4   9       39.10       47.20      4.46 o 
  -6  -4   9       60.60       69.37      6.29 o 
  -5  -4   9       16.03       15.50      4.86 o 
  -4  -4   9     1665.92     1674.63     33.70 o 
  -3  -4   9     1506.32     1470.87     27.00 o 
  -2  -4   9      896.84      884.54     22.00 o 
  -1  -4   9      421.99      395.06     15.43 o 
   0  -4   9       45.18       51.58      4.80 o 
   1  -4   9        1.09       11.50      3.07 o 
   2  -4   9      640.47      659.80     32.63 o 
   3  -4   9     2028.80     2128.82     47.92 o 
   4  -4   9      875.19      900.26     44.54 o 
   5  -4   9       12.38       17.28      4.63 o 
  -9  -3   9      527.22      498.32     51.31 o 
  -8  -3   9      725.76      671.43     30.08 o 
  -7  -3   9      757.10      731.36     24.43 o 
  -6  -3   9      209.95      236.05     13.65 o 
  -5  -3   9      802.34      742.92     22.45 o 
  -4  -3   9     1622.06     1616.30     32.77 o 
  -3  -3   9      265.34      275.03      9.01 o 
  -2  -3   9     2101.82     2022.28     33.47 o 
  -1  -3   9     4880.33     5058.21    100.03 o 
   0  -3   9      370.15      390.26     19.49 o 
   1  -3   9     1685.95     1626.72     35.74 o 
   2  -3   9     1613.91     1630.31     38.22 o 
   3  -3   9      142.29      156.13     13.05 o 
   4  -3   9     1025.41     1129.61     32.73 o 
   5  -3   9     1111.80     1130.35     38.60 o 
   6  -3   9       79.93       91.20      8.62 o 
  -9  -2   9     1155.08     1083.19     50.06 o 
  -8  -2   9        0.93       -0.83      4.81 o 
  -7  -2   9       14.45       19.33      4.48 o 
  -6  -2   9       96.90      106.90     16.33 o 
  -5  -2   9      894.27      890.53     20.96 o 
  -4  -2   9     1142.51     1132.25     26.79 o 
  -3  -2   9     3347.66     3336.68     67.62 o 
  -2  -2   9      875.56      807.60     16.14 o 
  -1  -2   9       11.11        7.76      1.35 o 
   0  -2   9        0.28        3.26      2.35 o 
   1  -2   9        2.35       17.40      3.27 o 
   2  -2   9     2753.43     2728.55     58.05 o 
   3  -2   9     2795.46     2929.41     59.79 o 
   4  -2   9      150.18      184.33     12.70 o 
   5  -2   9      332.56      413.63     25.97 o 
   6  -2   9      187.68      203.48     15.86 o 
   7  -2   9       18.32       23.12      3.77 o 
  -9  -1   9       89.53       98.47     13.50 o 
  -8  -1   9      347.39      318.00     62.38 o 
  -7  -1   9        5.13        6.60      1.77 o 
  -6  -1   9     1069.52     1026.83     30.91 o 
  -5  -1   9      927.38      926.50     54.96 o 
  -4  -1   9      980.05      851.83     44.65 o 
  -3  -1   9     3599.06     3963.11     52.40 o 
  -2  -1   9     2072.05     2090.93     28.81 o 
  -1  -1   9       58.76       52.77      2.80 o 
   0  -1   9      661.92      608.61     13.51 o 
   1  -1   9     2024.38     2020.05     36.82 o 
   2  -1   9     2554.04     2553.15     47.09 o 
   3  -1   9     1361.89     1405.00     31.12 o 
   4  -1   9      296.49      329.86     30.89 o 
   5  -1   9      396.55      401.70     22.87 o 
   6  -1   9       76.15       77.75      7.14 o 
   7  -1   9      464.50      527.64     83.12 o 
   8  -1   9      355.23      419.21     39.51 o 
  -9   0   9       26.95       20.93      7.85 o 
  -8   0   9        4.62        3.94      3.78 o 
  -7   0   9        0.16        1.69      4.01 o 
  -6   0   9       80.45       83.30     12.63 o 
  -5   0   9     1183.87     1086.94     42.22 o 
  -4   0   9     3679.99     3739.11     75.43 o 
  -3   0   9     1209.12     1314.06     84.41 o 
  -2   0   9     1613.10     1606.46     36.77 o 
  -1   0   9      412.50      321.03     11.96 o 
   0   0   9     1024.76     1025.56     34.65 o 
   1   0   9     3148.87     3292.10     28.02 o 
   2   0   9     1593.37     1530.87     38.48 o 
   3   0   9     2341.28     2348.93     41.33 o 
   4   0   9      139.49      160.85     11.20 o 
   5   0   9       64.55       51.36      5.12 o 
   6   0   9      407.03      373.71     28.29 o 
   7   0   9       84.10       77.83     11.54 o 
   8   0   9      679.16      715.19     60.94 o 
  -9   1   9       16.04        8.77      7.60 o 
  -8   1   9        6.05       -2.04      5.94 o 
  -7   1   9      247.06      294.22     29.88 o 
  -6   1   9      259.21      285.77     25.95 o 
  -5   1   9      315.82      346.32     26.94 o 
  -4   1   9      797.73      763.42     24.88 o 
  -3   1   9      692.00      828.64     27.26 o 
  -2   1   9     3371.89     3550.84     79.35 o 
  -1   1   9     4839.82     5536.47     51.38 o 
   0   1   9     1210.20      932.29     39.34 o 
   1   1   9       10.24       40.24      4.66 o 
   2   1   9     1219.40     1187.03     39.63 o 
   3   1   9     1540.08     1501.33     39.01 o 
   4   1   9     2479.45     2485.73     71.71 o 
   5   1   9       10.18       34.42      8.99 o 
   6   1   9      138.17       97.10     11.70 o 
   7   1   9      127.10      133.35     12.96 o 
   8   1   9      285.18      295.75     28.00 o 
   9   1   9      921.42      984.93     64.08 o 
  -8   2   9       13.84       13.97      8.04 o 
  -7   2   9      244.80      251.23     30.48 o 
  -6   2   9       39.54       53.44      4.91 o 
  -5   2   9     1898.06     1993.16     60.59 o 
  -4   2   9     3160.37     3401.86     95.45 o 
  -3   2   9     1042.69     1156.57     28.26 o 
  -2   2   9       81.79       94.66      9.22 o 
  -1   2   9        2.85        6.48      2.06 o 
   0   2   9     2775.56     2916.08     21.01 o 
   1   2   9     7830.94     8040.53     76.32 o 
   2   2   9     4639.89     4714.53     50.38 o 
   3   2   9      539.45      548.53     25.32 o 
   4   2   9      613.14      610.23     28.21 o 
   5   2   9      224.06      278.51     24.97 o 
   6   2   9        4.70       -2.11      4.75 o 
   7   2   9     2398.84     2407.04     56.13 o 
   8   2   9     2430.64     2670.62     47.81 o 
   9   2   9      365.30      469.29     37.42 o 
  -8   3   9       19.88       36.71      7.93 o 
  -7   3   9        1.51       11.15      4.38 o 
  -6   3   9      313.89      322.43     19.71 o 
  -5   3   9      697.19      721.72     32.84 o 
  -4   3   9     2124.81     2260.50     66.59 o 
  -3   3   9     7105.09     7567.37    269.74 o 
  -2   3   9      545.06      484.89     17.42 o 
  -1   3   9      943.63      919.31     24.20 o 
   0   3   9     5105.76     5413.40     52.31 o 
   1   3   9       22.88       12.54      2.86 o 
   2   3   9     1687.89     1530.13     19.08 o 
   3   3   9     5486.96     5667.67    128.43 o 
   4   3   9     1189.21     1193.20     34.86 o 
   5   3   9        6.72       14.98      3.81 o 
   6   3   9      928.25      898.31     37.36 o 
   7   3   9      700.17      648.50     27.26 o 
   8   3   9     1697.92     1628.54     67.27 o 
   9   3   9      921.65      892.13     45.49 o 
  10   3   9     1005.52     1089.31     77.31 o 
  -7   4   9        3.89       10.52      5.04 o 
  -6   4   9      568.80      691.47     29.40 o 
  -5   4   9     1146.66     1215.68     29.75 o 
  -4   4   9     1712.62     1718.42     48.26 o 
  -3   4   9        1.16        7.73      4.69 o 
  -2   4   9      443.99      400.80     21.70 o 
  -1   4   9      148.24      163.97     17.34 o 
   0   4   9      704.62      700.63     29.07 o 
   1   4   9     1218.55     1137.64     41.50 o 
   2   4   9     1817.12     1586.14     21.26 o 
   3   4   9      528.95      525.13     25.95 o 
   4   4   9     2171.44     1873.07     47.85 o 
   5   4   9     2573.24     2521.98     72.36 o 
   6   4   9       33.52       36.22      5.77 o 
   7   4   9     3373.83     3395.27     90.38 o 
   8   4   9     1735.92     1738.13     54.98 o 
   9   4   9      331.00      349.63     42.38 o 
  10   4   9       96.10       86.85     12.20 o 
  -7   5   9      246.75      250.99     22.96 o 
  -6   5   9      224.97      252.11     31.33 o 
  -5   5   9      998.44      996.99     35.17 o 
  -4   5   9     1615.65     1514.49     41.69 o 
  -3   5   9        6.15       11.82      4.75 o 
  -2   5   9      176.11      222.58     19.62 o 
  -1   5   9     3808.16     3353.27     95.10 o 
   0   5   9      753.02      753.13     28.32 o 
   1   5   9     3060.02     3099.95     71.96 o 
   2   5   9     6238.44     6562.87    155.09 o 
   3   5   9     2342.36     2139.99     50.81 o 
   4   5   9      765.37      729.12     26.96 o 
   5   5   9     1420.55     1153.68     34.89 o 
   6   5   9      304.78      276.16     20.87 o 
   7   5   9     2534.45     2455.19     69.49 o 
   8   5   9     1990.89     1896.27     55.91 o 
   9   5   9      461.86      506.81     53.27 o 
  10   5   9       59.64       69.53     11.54 o 
  -6   6   9     1146.53     1195.11     46.67 o 
  -5   6   9      615.62      658.58     56.57 o 
  -4   6   9      519.11      502.99     29.29 o 
  -3   6   9      390.91      426.54     36.63 o 
  -2   6   9       10.08       12.60      3.84 o 
  -1   6   9     1638.69     1751.50     54.98 o 
   0   6   9     4273.46     3347.74     94.86 o 
   1   6   9     1584.08     1572.15     49.39 o 
   2   6   9     3635.99     3688.51     90.11 o 
   3   6   9      606.88      553.42     16.36 o 
   4   6   9      406.79      363.74     20.25 o 
   5   6   9      515.79      491.75     19.95 o 
   6   6   9     1890.85     1726.67     51.11 o 
   7   6   9     2483.45     2461.42     70.33 o 
   8   6   9     1418.81     1465.06     43.90 o 
   9   6   9      198.76      199.32     25.48 o 
  10   6   9      562.32      520.14     28.32 o 
  -5   7   9      709.41      756.50     43.34 o 
  -4   7   9     1178.87     1100.33     50.31 o 
  -3   7   9      232.42      228.02     18.61 o 
  -2   7   9      474.18      448.02     24.58 o 
  -1   7   9      691.05      683.35     30.95 o 
   0   7   9     1813.41     1945.03     59.71 o 
   1   7   9      742.13      761.83     26.78 o 
   2   7   9     2478.06     2464.53     75.36 o 
   3   7   9     1022.31     1011.45     31.86 o 
   4   7   9      257.19      274.17     15.15 o 
   5   7   9      210.26      235.78     22.59 o 
   6   7   9      803.98      718.81     31.69 o 
   7   7   9     1269.35     1149.55     34.99 o 
   8   7   9     4649.63     4829.90    407.37 o 
   9   7   9      301.09      337.71     38.33 o 
  10   7   9       31.04       28.40      6.87 o 
  -4   8   9      117.31      102.84     14.19 o 
  -3   8   9       99.96       99.97     15.07 o 
  -2   8   9      240.21      311.09     26.37 o 
  -1   8   9      890.73      901.90     38.93 o 
   0   8   9     2216.98     2171.91     59.12 o 
   1   8   9       22.92       27.82      4.44 o 
   2   8   9      687.40      697.03     29.68 o 
   3   8   9      749.34      706.46     29.78 o 
   4   8   9      184.36      186.90     16.45 o 
   5   8   9      596.51      584.77     31.87 o 
   6   8   9     1016.79      974.17     47.63 o 
   7   8   9      270.78      243.76     14.13 o 
   8   8   9     1012.32     1004.80     36.11 o 
   9   8   9      307.91      275.89     38.05 o 
  10   8   9      326.16      322.08     44.06 o 
  -3   9   9       25.12       31.89      6.42 o 
  -2   9   9      123.72      112.63     15.75 o 
  -1   9   9      172.34      201.55     24.62 o 
   0   9   9      220.56      267.59     24.65 o 
   1   9   9     1523.57     1694.04     43.90 o 
   2   9   9     1125.00     1172.88     36.94 o 
   3   9   9      155.16      148.75     15.51 o 
   4   9   9      200.63      219.18     25.10 o 
   5   9   9       37.59       44.23      5.17 o 
   6   9   9       70.57       87.69      7.08 o 
   7   9   9     1184.20     1202.64     45.72 o 
   8   9   9     1493.26     1519.17     92.30 o 
   9   9   9      554.29      505.45     49.56 o 
  10   9   9       24.33       23.18      5.15 o 
  -2  10   9        1.23       13.08      6.68 o 
  -1  10   9      207.93      219.90     25.54 o 
   0  10   9     1356.47     1412.57     31.74 o 
   1  10   9      362.96      471.82     42.55 o 
   2  10   9      319.59      374.35     29.29 o 
   3  10   9      894.52      877.82     29.98 o 
   4  10   9      402.07      409.37     23.74 o 
   5  10   9      878.51      779.26     33.47 o 
   6  10   9     1634.21     1452.62     52.10 o 
   7  10   9      650.43      720.85     35.08 o 
   8  10   9      784.78      802.24     30.36 o 
   9  10   9      433.02      415.90     23.77 o 
  10  10   9      207.12      216.81     18.27 o 
   0  11   9     1702.48     1765.74     63.22 o 
   1  11   9      786.16     1028.42     74.89 o 
   2  11   9      280.84      308.56     35.48 o 
   3  11   9        1.09       -0.02      5.33 o 
   4  11   9        0.01        8.18      3.77 o 
   5  11   9        0.39       18.74      5.77 o 
   6  11   9     2009.73     1913.69     79.21 o 
   7  11   9      946.00      925.39     45.20 o 
   8  11   9      577.52      655.30     47.98 o 
   9  11   9       17.84       13.97      6.31 o 
   1  12   9      510.38      479.91     48.91 o 
   2  12   9      766.66     1013.69     63.41 o 
   3  12   9      255.31      235.22     26.03 o 
   4  12   9       65.90       83.98     10.87 o 
   5  12   9       67.81       56.58     10.55 o 
   6  12   9      493.25      495.63     28.88 o 
   7  12   9      676.46      684.23     46.07 o 
   8  12   9     1308.61     1276.49    136.19 o 
  -6  -8  10       77.65       79.82     11.88 o 
  -5  -8  10      548.63      516.06     22.52 o 
  -4  -8  10      405.40      365.17     43.02 o 
  -3  -8  10       51.31       71.93     13.48 o 
  -2  -8  10     2041.31     2135.37     65.53 o 
  -1  -8  10      439.91      478.43     42.92 o 
  -8  -7  10        4.29       10.48      4.74 o 
  -7  -7  10      451.12      474.71     39.94 o 
  -6  -7  10     1086.58     1033.95     49.56 o 
  -5  -7  10       71.27       78.55     13.65 o 
  -4  -7  10       83.99       81.96     13.41 o 
  -3  -7  10        4.76       10.28      5.35 o 
  -2  -7  10      170.30      159.03     38.13 o 
  -1  -7  10     2007.46     2084.29    279.59 o 
   0  -7  10     1781.63     1893.72     66.33 o 
   1  -7  10       62.67       64.80     12.19 o 
  -8  -6  10      354.80      352.04     29.51 o 
  -7  -6  10      566.08      558.13     22.36 o 
  -6  -6  10      499.33      460.03     42.38 o 
  -5  -6  10      520.49      472.00     36.24 o 
  -4  -6  10      214.99      259.78     25.04 o 
  -3  -6  10      609.69      623.06     18.07 o 
  -2  -6  10     1025.58     1024.98     39.19 o 
  -1  -6  10      353.18      371.17     28.82 o 
   0  -6  10      508.38      526.72     32.12 o 
   1  -6  10      407.24      436.52     34.72 o 
   2  -6  10      181.35      180.22     14.64 o 
   3  -6  10      110.57      116.83     11.04 o 
  -9  -5  10       29.03       29.87      4.38 o 
  -8  -5  10      630.87      639.26     34.15 o 
  -7  -5  10      965.38      998.86     50.70 o 
  -6  -5  10      632.44      638.73     17.10 o 
  -5  -5  10      384.56      352.65     33.44 o 
  -4  -5  10      197.75      175.00     17.42 o 
  -3  -5  10       13.21       13.37      2.71 o 
  -2  -5  10     1238.31     1292.53     21.17 o 
  -1  -5  10     2212.52     2207.70    122.62 o 
   0  -5  10      950.71      993.57     20.79 o 
   1  -5  10      468.37      490.76     21.36 o 
   2  -5  10      242.61      229.56     30.73 o 
   3  -5  10       41.69       35.24      4.82 o 
   4  -5  10      419.84      428.75     27.62 o 
  -9  -4  10      163.94      171.70     23.74 o 
  -8  -4  10       91.02      124.12     18.58 o 
  -7  -4  10      510.67      502.34     29.34 o 
  -6  -4  10     1546.96     1629.05     49.96 o 
  -5  -4  10      194.19      189.80     14.21 o 
  -4  -4  10      180.06      158.78     14.38 o 
  -3  -4  10      277.19      275.03     41.89 o 
  -2  -4  10     2028.28     2088.76     42.82 o 
  -1  -4  10     2081.86     2089.73     46.93 o 
   0  -4  10     2008.63     2058.13     41.13 o 
   1  -4  10      795.19      797.27     20.25 o 
   2  -4  10        7.82       18.03      3.28 o 
   3  -4  10      268.23      284.86     21.76 o 
   4  -4  10      597.27      653.50     36.93 o 
   5  -4  10      449.65      443.89     26.23 o 
  -9  -3  10      537.47      524.44     32.33 o 
  -8  -3  10     1119.13     1142.47     63.65 o 
  -7  -3  10      359.92      327.11     25.31 o 
  -6  -3  10      329.32      344.82     18.16 o 
  -5  -3  10      120.54      123.92     12.08 o 
  -4  -3  10        0.38        4.29      2.03 o 
  -3  -3  10      761.27      776.66     22.27 o 
  -2  -3  10     3169.32     3258.48     51.10 o 
  -1  -3  10     2803.64     3009.29     60.24 o 
   0  -3  10     1070.54     1058.86     24.17 o 
   1  -3  10       11.66       15.41      3.24 o 
   2  -3  10      140.05      170.67     14.70 o 
   3  -3  10      194.99      209.29     13.57 o 
   4  -3  10     2558.68     2589.75     38.21 o 
   5  -3  10     1542.49     1692.27     61.80 o 
   6  -3  10      111.24      119.21     29.80 o 
  -9  -2  10      416.67      441.67     32.94 o 
  -8  -2  10        5.34        4.84      3.06 o 
  -7  -2  10      730.87      772.94     35.55 o 
  -6  -2  10     2230.20     2283.13     51.30 o 
  -5  -2  10      355.29      357.68     11.41 o 
  -4  -2  10      911.08      844.00     26.80 o 
  -3  -2  10      469.30      458.23     14.59 o 
  -2  -2  10      407.29      393.50     10.38 o 
  -1  -2  10     5230.06     5426.38    105.82 o 
   0  -2  10     3444.83     3466.16     69.05 o 
   1  -2  10       14.25       30.23      4.06 o 
   2  -2  10        5.04       19.51      4.92 o 
   3  -2  10      759.09      730.40     23.63 o 
   4  -2  10      719.37      793.32     36.41 o 
   5  -2  10      807.31      851.27     23.02 o 
   6  -2  10     1406.23     1468.72     51.55 o 
   7  -2  10      515.97      515.07     28.53 o 
  -9  -1  10      521.62      610.53     57.36 o 
  -8  -1  10     1115.66     1131.22     47.98 o 
  -7  -1  10      170.65      198.95     22.92 o 
  -6  -1  10        1.71        2.17      3.12 o 
  -5  -1  10      421.79      392.09     18.78 o 
  -4  -1  10      276.12      268.89     12.21 o 
  -3  -1  10      881.04      877.82     31.15 o 
  -2  -1  10     4253.70     4359.16     61.43 o 
  -1  -1  10     2157.69     2121.29     30.03 o 
   0  -1  10        3.78        4.76      1.09 o 
   1  -1  10        5.93        1.55      1.38 o 
   2  -1  10      109.82      111.01      7.95 o 
   3  -1  10       42.39       39.85     10.54 o 
   4  -1  10     1689.48     1882.50     37.69 o 
   5  -1  10     1286.36     1176.84     26.66 o 
   6  -1  10       64.79       72.97     11.46 o 
   7  -1  10      377.43      424.18     26.59 o 
  -9   0  10      234.54      235.40     33.04 o 
  -8   0  10      416.83      443.83     48.01 o 
  -7   0  10      511.29      533.61     30.68 o 
  -6   0  10      885.97      863.52     23.25 o 
  -5   0  10        6.74        9.21      3.22 o 
  -4   0  10      614.14      546.63     15.12 o 
  -3   0  10       67.77       78.73      4.98 o 
  -2   0  10      151.74      156.46      9.00 o 
  -1   0  10     3039.76     2931.83     47.69 o 
   0   0  10     1709.16     1686.01     31.25 o 
   1   0  10       25.91       38.07      3.61 o 
   2   0  10      441.49      469.49     16.97 o 
   3   0  10       17.85       16.20      6.10 o 
   4   0  10      159.92      186.91     16.93 o 
   5   0  10     2129.05     2222.85     63.74 o 
   6   0  10     1507.47     1665.60     62.37 o 
   7   0  10      322.13      378.14     41.83 o 
   8   0  10       14.29       33.19     11.60 o 
  -8   1  10      629.58      703.05     40.95 o 
  -7   1  10      534.66      572.38     56.96 o 
  -6   1  10     1465.97     1413.54     32.46 o 
  -5   1  10      307.39      276.73     11.95 o 
  -4   1  10       28.59       29.04      3.72 o 
  -3   1  10     1988.64     2171.24     61.51 o 
  -2   1  10     5492.91     5957.71    132.74 o 
  -1   1  10     1278.56     1127.52     22.04 o 
   0   1  10     5975.74     6382.75    142.42 o 
   1   1  10      218.55      248.07     12.77 o 
   2   1  10       21.20       38.51      4.60 o 
   3   1  10     1165.17     1140.23     37.01 o 
   4   1  10     2119.53     2260.23     68.75 o 
   5   1  10      466.80      506.71     21.15 o 
   6   1  10     1697.23     1845.26     48.42 o 
   7   1  10      299.37      385.96     42.25 o 
   8   1  10        0.01        1.46      3.18 o 
  -8   2  10     1688.49     1821.90     64.74 o 
  -7   2  10     1311.76     1361.10     31.97 o 
  -6   2  10       40.92       56.14      5.17 o 
  -5   2  10       16.72       15.07      2.78 o 
  -4   2  10       63.13       65.32      6.47 o 
  -3   2  10      403.22      448.25     19.09 o 
  -2   2  10     6380.32     7488.74    166.24 o 
  -1   2  10     4691.88     4840.91    108.27 o 
   0   2  10      649.49      568.72     14.94 o 
   1   2  10        0.66        2.56      6.27 o 
   2   2  10      245.12      325.80     14.51 o 
   3   2  10     1106.00     1109.10     30.21 o 
   4   2  10     1972.41     2176.30     66.01 o 
   5   2  10     1280.22     1187.18     50.75 o 
   6   2  10     1053.55     1047.32     44.97 o 
   7   2  10      249.37      345.73     27.98 o 
   8   2  10       61.42       68.32     11.68 o 
   9   2  10      234.33      272.24     28.91 o 
  -8   3  10        8.62       21.34      8.07 o 
  -7   3  10      437.07      524.56     81.47 o 
  -6   3  10      632.33      644.61     22.25 o 
  -5   3  10        8.97       14.65      2.83 o 
  -4   3  10      358.92      387.30     27.01 o 
  -3   3  10     1130.96     1227.96     37.02 o 
  -2   3  10      498.01      476.58     18.95 o 
  -1   3  10      939.72      948.07     23.63 o 
   0   3  10     1265.89     1219.19     29.51 o 
   1   3  10     1737.51     1811.68     34.36 o 
   2   3  10      399.72      371.11     19.04 o 
   3   3  10     6467.27     6807.19    152.66 o 
   4   3  10      380.59      396.48     18.52 o 
   5   3  10     1395.40     1468.64     45.60 o 
   6   3  10     3029.41     3181.04     88.49 o 
   7   3  10      806.88      907.49     40.86 o 
   8   3  10       82.82       87.95     11.10 o 
   9   3  10      746.88      802.31     48.17 o 
  -7   4  10      650.69      648.57     42.78 o 
  -6   4  10       55.61       59.23     13.22 o 
  -5   4  10       70.35       71.56     10.12 o 
  -4   4  10       81.88       80.82     10.73 o 
  -3   4  10       50.07       53.42      7.79 o 
  -2   4  10     6630.52     7069.64    252.40 o 
  -1   4  10     3023.93     3181.55     73.34 o 
   0   4  10      149.43      209.16     20.77 o 
   1   4  10       79.12       82.46      7.16 o 
   2   4  10        3.24        9.06      3.03 o 
   3   4  10      410.21      353.47     22.21 o 
   4   4  10     5639.57     5729.14    158.76 o 
   5   4  10     1022.88     1026.22     33.84 o 
   6   4  10       94.56      114.83     10.97 o 
   7   4  10      187.64      224.97     21.95 o 
   8   4  10        0.06        4.71      2.79 o 
   9   4  10      557.46      637.77     54.46 o 
  10   4  10     1016.28     1042.98     53.61 o 
  -6   5  10      628.10      657.90     37.04 o 
  -5   5  10       48.79       70.26      9.27 o 
  -4   5  10     1486.45     1536.73     36.71 o 
  -3   5  10      434.81      450.30     23.86 o 
  -2   5  10     3551.94     3748.14    102.88 o 
  -1   5  10     1333.16     1311.44     40.27 o 
   0   5  10     1228.87     1235.13     37.13 o 
   1   5  10       21.35       38.33      5.36 o 
   2   5  10      117.70      129.45     13.83 o 
   3   5  10     2228.25     2114.01     49.91 o 
   4   5  10     1011.35      928.60     30.58 o 
   5   5  10      894.42      785.58     36.34 o 
   6   5  10     2500.02     2464.23     77.78 o 
   7   5  10      163.58      189.83     18.64 o 
   8   5  10      208.05      233.25     22.34 o 
   9   5  10      669.84      705.50     42.36 o 
  10   5  10      201.45      197.09     22.98 o 
  -6   6  10       23.14       16.04      5.59 o 
  -5   6  10        9.94       11.88      4.66 o 
  -4   6  10      141.17      131.16     13.42 o 
  -3   6  10     1498.25     1504.28     32.69 o 
  -2   6  10     7028.77     8414.81    213.05 o 
  -1   6  10     1247.44     1208.14     35.60 o 
   0   6  10        0.82       13.73      6.32 o 
   1   6  10      109.03      131.57     13.74 o 
   2   6  10      120.59      151.96     15.20 o 
   3   6  10     1676.78     1627.15     34.54 o 
   4   6  10     3183.58     3117.13     92.39 o 
   5   6  10      681.42      603.94     25.20 o 
   6   6  10      571.99      431.76     17.28 o 
   7   6  10        0.63       -4.35      4.15 o 
   8   6  10        0.23       -0.30      3.96 o 
   9   6  10      411.43      492.23     59.21 o 
  10   6  10      668.38      711.02     39.83 o 
  -5   7  10      131.06      127.64     17.75 o 
  -4   7  10      667.48      649.84     39.65 o 
  -3   7  10       41.92       38.18      5.56 o 
  -2   7  10     1553.67     1504.31     36.76 o 
  -1   7  10     3894.72     2486.66     65.44 o 
   0   7  10       46.81       42.59      6.12 o 
   1   7  10      746.26      723.20     41.23 o 
   2   7  10      571.30      552.70     24.34 o 
   3   7  10      322.34      422.09     37.27 o 
   4   7  10     1153.79     1173.09     51.44 o 
   5   7  10     2457.00     2320.07     51.68 o 
   6   7  10     1324.33     1252.88     39.81 o 
   7   7  10      397.12      348.69     17.92 o 
   8   7  10      199.39       54.42     18.76 o 
   9   7  10      627.48      609.24     32.96 o 
  10   7  10      151.14      150.50     18.30 o 
  -4   8  10      215.95      220.28     27.28 o 
  -3   8  10      929.11      858.37     36.29 o 
  -2   8  10      941.70      995.50     27.13 o 
  -1   8  10        1.32        7.37      2.98 o 
   0   8  10       42.80       41.18      6.25 o 
   1   8  10      405.31      512.51     39.68 o 
   2   8  10      147.97      183.41     22.88 o 
   3   8  10      649.52      605.66     25.54 o 
   4   8  10     1179.35     1216.43     48.12 o 
   5   8  10       17.48       17.84      6.50 o 
   6   8  10     2806.77     2566.51     43.35 o 
   7   8  10      903.28      857.61     28.84 o 
   8   8  10      410.35      336.11     32.13 o 
   9   8  10      764.74      765.28     35.15 o 
  10   8  10      817.07      823.29     32.10 o 
  -3   9  10      217.08      199.21     23.75 o 
  -2   9  10     1760.56     1825.27     73.48 o 
  -1   9  10     1066.62     1037.35     22.80 o 
   0   9  10       46.53       75.07      9.25 o 
   1   9  10      523.96      630.56     43.75 o 
   2   9  10      358.41      423.66     38.51 o 
   3   9  10       86.40      101.89     11.33 o 
   4   9  10     1966.05     1928.70     42.57 o 
   5   9  10      900.69      954.74     24.90 o 
   6   9  10      459.48      490.61     43.78 o 
   7   9  10      180.14      174.73     12.78 o 
   8   9  10      691.83      649.42     15.24 o 
   9   9  10      196.48      182.80     25.69 o 
  10   9  10      395.87      379.24     38.59 o 
  -2  10  10      326.11      313.12     26.51 o 
  -1  10  10       86.55      107.19     14.47 o 
   0  10  10        0.09        5.44      4.62 o 
   1  10  10        4.84        4.35      3.35 o 
   2  10  10     1005.19     1022.13     40.27 o 
   3  10  10     2640.10     2811.21     81.58 o 
   4  10  10      533.42      564.53     43.92 o 
   5  10  10      154.44      180.09     17.12 o 
   6  10  10      775.10      854.73     50.96 o 
   7  10  10       14.76       11.83      4.73 o 
   8  10  10      828.29      807.53     27.85 o 
   9  10  10      848.52      851.48     37.03 o 
   0  11  10       34.56       45.09      8.67 o 
   1  11  10        2.48       13.53      7.13 o 
   2  11  10      197.12      190.41     19.13 o 
   3  11  10      373.25      377.29     42.08 o 
   4  11  10     1911.40     1970.47     92.16 o 
   5  11  10      716.02      721.24     44.78 o 
   6  11  10      106.36       87.63     12.61 o 
   7  11  10        7.56       12.66      3.71 o 
   8  11  10      399.89      416.45     43.48 o 
   9  11  10      468.50      395.52     26.83 o 
   2  12  10      661.57      666.15     47.34 o 
   3  12  10     1131.73     1255.54     78.59 o 
   4  12  10      457.35      470.34     44.18 o 
   5  12  10       30.18       35.68      7.76 o 
   6  12  10      130.40      142.75     14.73 o 
   7  12  10        4.66        6.60      3.35 o 
  -5  -8  11      817.07      811.65     40.73 o 
  -4  -8  11      535.33      612.93     57.94 o 
  -3  -8  11      269.03      311.57     33.29 o 
  -7  -7  11      184.05      203.21     26.26 o 
  -6  -7  11       80.80      100.80     14.66 o 
  -5  -7  11       24.57       26.49      6.98 o 
  -4  -7  11     1673.70     1765.59     72.14 o 
  -3  -7  11      336.18      398.83     50.25 o 
  -2  -7  11        7.54        6.01      5.43 o 
  -1  -7  11       62.08       67.59     18.84 o 
   0  -7  11       51.93       50.53      9.12 o 
  -8  -6  11      134.45      119.37     11.80 o 
  -7  -6  11        4.63        4.15      1.48 o 
  -6  -6  11      545.03      538.88     25.29 o 
  -5  -6  11      378.23      363.72     32.32 o 
  -4  -6  11      250.42      279.15     37.31 o 
  -3  -6  11      129.54      130.98     15.50 o 
  -2  -6  11      432.90      409.27     25.81 o 
  -1  -6  11       89.65       84.57     14.31 o 
   0  -6  11      407.38      424.91     28.79 o 
   1  -6  11      991.10      952.48     31.55 o 
   2  -6  11      211.51      221.88     18.23 o 
  -8  -5  11      264.21      250.14     37.75 o 
  -7  -5  11       38.09       40.16      5.27 o 
  -6  -5  11      140.90      152.01     13.81 o 
  -5  -5  11      757.38      757.05     18.23 o 
  -4  -5  11     1416.79     1364.57     45.10 o 
  -3  -5  11     1016.60      981.39     48.14 o 
  -2  -5  11      260.80      253.25     13.59 o 
  -1  -5  11      126.64      113.42      9.98 o 
   0  -5  11      259.17      267.09     23.19 o 
   1  -5  11      358.48      399.12     27.40 o 
   2  -5  11      911.22      911.39     36.48 o 
   3  -5  11      691.40      692.98     34.61 o 
  -8  -4  11        0.77       11.16      4.52 o 
  -7  -4  11      624.03      634.63     22.00 o 
  -6  -4  11      569.50      567.01     28.48 o 
  -5  -4  11      574.85      590.11     18.54 o 
  -4  -4  11      926.33      925.67     17.56 o 
  -3  -4  11     1366.52     1337.75     27.85 o 
  -2  -4  11      117.58      116.09     26.40 o 
  -1  -4  11        7.80        5.07      6.94 o 
   0  -4  11     1803.77     1823.89     29.65 o 
   1  -4  11     1285.47     1330.91     29.91 o 
   2  -4  11      134.65      146.69     13.59 o 
   3  -4  11      222.92      231.25     17.74 o 
   4  -4  11      536.41      529.69     18.57 o 
  -9  -3  11        9.69        6.22      3.39 o 
  -8  -3  11       16.19       14.84      4.51 o 
  -7  -3  11        7.54        7.91      2.87 o 
  -6  -3  11      160.99      174.06     14.75 o 
  -5  -3  11     3120.83     3323.99     59.77 o 
  -4  -3  11     1914.47     2064.59     39.92 o 
  -3  -3  11      194.56      168.32     13.58 o 
  -2  -3  11       58.12       48.21      3.39 o 
  -1  -3  11      184.01      163.72     11.40 o 
   0  -3  11     1411.92     1384.58     27.68 o 
   1  -3  11     2554.50     2637.10     50.54 o 
   2  -3  11      301.78      314.15     18.45 o 
   3  -3  11       35.72       42.96      6.22 o 
   4  -3  11       57.90       52.32     10.66 o 
   5  -3  11       72.92       71.51      8.89 o 
  -9  -2  11      199.90      181.83     21.34 o 
  -8  -2  11      324.32      348.80     49.14 o 
  -7  -2  11     1016.28     1040.45     24.47 o 
  -6  -2  11      459.09      459.74     19.17 o 
  -5  -2  11      503.70      483.31     26.21 o 
  -4  -2  11     1203.66     1181.50     27.94 o 
  -3  -2  11      912.74      873.65     23.43 o 
  -2  -2  11      269.65      268.22      7.96 o 
  -1  -2  11     3506.21     3577.14     56.35 o 
   0  -2  11      319.32      324.39     12.59 o 
   1  -2  11       80.19       69.92      5.16 o 
   2  -2  11      266.87      304.14     18.33 o 
   3  -2  11     1055.13     1030.43     28.73 o 
   4  -2  11      365.50      360.40     19.67 o 
   5  -2  11      472.99      540.35     36.86 o 
   6  -2  11      160.09      167.57     19.18 o 
  -9  -1  11       25.66        5.46      5.49 o 
  -8  -1  11        3.39       11.19      3.04 o 
  -7  -1  11        1.38        2.81      4.04 o 
  -6  -1  11     1225.01     1248.36     29.08 o 
  -5  -1  11     2039.27     2200.02     58.99 o 
  -4  -1  11     1401.21     1441.98     44.67 o 
  -3  -1  11      954.08      921.13     25.20 o 
  -2  -1  11        0.08       -0.89      2.24 o 
  -1  -1  11      483.48      470.25     11.55 o 
   0  -1  11     2093.26     2030.59     34.63 o 
   1  -1  11     4404.24     4395.63    120.38 o 
   2  -1  11     1057.53     1068.36     29.75 o 
   3  -1  11       43.35       44.81      5.05 o 
   4  -1  11     1369.77     1262.77     23.63 o 
   5  -1  11       13.58       15.55      4.31 o 
   6  -1  11      454.37      514.75     62.84 o 
   7  -1  11     2102.24     2233.82     83.30 o 
  -8   0  11       44.79       66.04     12.38 o 
  -7   0  11      240.58      250.65     30.05 o 
  -6   0  11      392.77      375.61     21.42 o 
  -5   0  11      894.84      834.34     46.01 o 
  -4   0  11     1997.74     2040.18     40.53 o 
  -3   0  11       25.03       16.02      1.95 o 
  -2   0  11      658.50      627.44     24.34 o 
  -1   0  11     1689.73     1644.42     34.26 o 
   0   0  11     1691.08     1526.31     33.08 o 
   1   0  11      196.93      240.75     16.18 o 
   2   0  11     2365.31     2369.51     51.32 o 
   3   0  11     2704.06     2696.83     77.59 o 
   4   0  11       64.03       52.22      5.11 o 
   5   0  11     1706.62     1684.04     37.92 o 
   6   0  11      596.77      674.52     37.87 o 
   7   0  11      240.93      221.86     21.30 o 
   8   0  11      741.24      785.26     46.94 o 
  -8   1  11        0.30       11.58      4.84 o 
  -7   1  11      718.28      717.92     26.91 o 
  -6   1  11     1388.31     1387.73     57.71 o 
  -5   1  11     3059.88     3047.27     99.17 o 
  -4   1  11      125.46      128.11     11.25 o 
  -3   1  11      360.06      315.41     12.88 o 
  -2   1  11      215.73      209.04      8.69 o 
  -1   1  11      388.33      394.86     22.54 o 
   0   1  11     2893.26     2905.28     65.91 o 
   1   1  11     1843.81     1812.22     46.37 o 
   2   1  11      192.52      254.97     21.61 o 
   3   1  11      235.63      306.23     28.47 o 
   4   1  11       33.50       49.97      7.22 o 
   5   1  11      639.95      586.06     25.11 o 
   6   1  11     2737.26     2853.57     84.15 o 
   7   1  11      610.87      767.31     42.25 o 
   8   1  11      689.91      731.58     37.13 o 
  -8   2  11      620.95      750.56     64.92 o 
  -7   2  11       84.96       98.73     16.09 o 
  -6   2  11      701.39      727.34     20.91 o 
  -5   2  11     2454.57     2597.31     38.45 o 
  -4   2  11     1420.00     1422.27     42.83 o 
  -3   2  11       35.48       37.08      4.54 o 
  -2   2  11      411.05      443.42     19.18 o 
  -1   2  11       82.61       71.08      7.64 o 
   0   2  11     1543.07     1520.39     26.10 o 
   1   2  11     3259.25     3368.17     77.24 o 
   2   2  11     3490.03     3656.26     83.61 o 
   3   2  11     2788.69     2789.31     79.41 o 
   4   2  11      129.33      167.05     13.86 o 
   5   2  11     2790.91     2832.26     83.15 o 
   6   2  11      952.81      870.97     29.04 o 
   7   2  11     1113.37     1081.25     33.77 o 
   8   2  11     1261.34     1296.67     69.58 o 
   9   2  11      315.73      360.91     37.03 o 
  -7   3  11      848.91      855.18     49.30 o 
  -6   3  11     1474.61     1506.97     21.90 o 
  -5   3  11       87.51       73.48      9.77 o 
  -4   3  11      324.16      340.00     19.94 o 
  -3   3  11        0.58        7.81      3.39 o 
  -2   3  11        8.33       10.13      4.39 o 
  -1   3  11     3098.64     3150.98     89.30 o 
   0   3  11     5623.04     5770.55    129.90 o 
   1   3  11      704.75      586.43     15.64 o 
   2   3  11     1201.80     1157.79     30.41 o 
   3   3  11      910.73      910.67     34.33 o 
   4   3  11     2810.75     2825.98     81.93 o 
   5   3  11     4213.46     4259.98    114.94 o 
   6   3  11     2377.78     2385.82     66.73 o 
   7   3  11      321.24      374.69     30.92 o 
   8   3  11      125.78      126.59     18.26 o 
   9   3  11      376.53      399.64     50.18 o 
  -7   4  11       26.70       14.68      4.14 o 
  -6   4  11      424.49      488.32     35.61 o 
  -5   4  11      933.74      956.66     31.47 o 
  -4   4  11      169.20      176.84     19.98 o 
  -3   4  11     4388.35     5025.66    127.24 o 
  -2   4  11     1097.92     1155.60     33.96 o 
  -1   4  11       27.62       41.03      5.05 o 
   1   4  11     2296.37     2258.39     38.49 o 
   2   4  11      928.24      855.32     30.78 o 
   3   4  11     1010.78     1033.29     33.47 o 
   4   4  11      411.89      367.21     25.66 o 
   5   4  11      763.41      766.03     35.81 o 
   6   4  11      917.47      906.11     29.67 o 
   7   4  11     1081.62     1120.62     48.54 o 
   8   4  11     1512.80     1544.75     51.04 o 
   9   4  11        0.50        5.48      2.98 o 
  -6   5  11      636.35      664.01     46.85 o 
  -5   5  11      462.15      437.91     37.81 o 
  -4   5  11        1.03       -2.11      3.55 o 
  -3   5  11      861.61      914.80     15.38 o 
  -2   5  11     1312.78     1316.41     38.68 o 
  -1   5  11     3194.28     1674.93     51.38 o 
   0   5  11     3317.39     3290.61     97.54 o 
   1   5  11      243.50      228.66     21.79 o 
   2   5  11       87.31       90.71      8.20 o 
   3   5  11      230.45      204.01     21.95 o 
   4   5  11     1504.56     1438.95     42.35 o 
   5   5  11     4367.97     4293.48    115.16 o 
   6   5  11     5129.02     5361.15    136.16 o 
   7   5  11      154.13      196.34     15.62 o 
   8   5  11      463.25      497.78     49.36 o 
   9   5  11      177.56      184.21     25.43 o 
  -5   6  11      592.12      602.79     35.53 o 
  -4   6  11       39.59       62.46      9.24 o 
  -3   6  11       56.64       49.62      5.04 o 
  -2   6  11      334.21      376.45     34.80 o 
  -1   6  11       11.14        9.73      2.77 o 
   0   6  11     1621.34     1760.55     55.05 o 
   1   6  11     2615.35     2606.34     74.55 o 
   2   6  11      334.80      327.21     24.77 o 
   3   6  11       97.25       99.92     14.79 o 
   4   6  11       32.29       11.52      4.34 o 
   5   6  11       90.92       76.76     10.45 o 
   6   6  11     2470.04     2235.51     59.66 o 
   7   6  11     1571.02     1581.81     44.83 o 
   8   6  11      945.91      896.97     22.36 o 
   9   6  11        0.11        2.63      2.08 o 
  10   6  11       44.55       47.59      6.12 o 
  -5   7  11        8.11       22.48      5.86 o 
  -4   7  11      106.78       89.66     13.70 o 
  -3   7  11      176.07      172.90     20.96 o 
  -2   7  11      471.62      531.76     47.03 o 
  -1   7  11      320.78      336.04     20.20 o 
   0   7  11      424.39      504.54     39.93 o 
   1   7  11      183.47      212.33     23.75 o 
   2   7  11     2016.03     1873.33     52.73 o 
   3   7  11      275.77      373.15     35.22 o 
   4   7  11      299.44      297.07     26.77 o 
   5   7  11     1135.46     1054.58     25.66 o 
   6   7  11      348.77      283.99     15.00 o 
   7   7  11     1109.00     1057.02     41.97 o 
   8   7  11      895.23      806.01     30.97 o 
   9   7  11       58.93       55.93      9.73 o 
  10   7  11       12.35        2.90      3.38 o 
  -4   8  11       48.21       47.55      5.17 o 
  -3   8  11        7.88        4.87      4.34 o 
  -2   8  11      233.29      266.68     31.02 o 
  -1   8  11     1542.22     1254.73     46.32 o 
   0   8  11     2322.40     2439.26     59.40 o 
   1   8  11      257.30      296.73     25.87 o 
   2   8  11      416.47      385.43     17.09 o 
   3   8  11      141.29      150.55     18.39 o 
   4   8  11      663.93      692.23     38.10 o 
   5   8  11     1809.37     1814.91     28.86 o 
   6   8  11     2707.85     2733.52     40.92 o 
   7   8  11      601.36      552.81     21.69 o 
   8   8  11      228.09      221.74     28.27 o 
   9   8  11      128.59      119.32     17.86 o 
  10   8  11       39.17       19.42      4.93 o 
  -3   9  11       13.93       14.18      5.71 o 
  -2   9  11     1438.23     1377.79     70.02 o 
  -1   9  11      348.82      415.31     50.50 o 
   0   9  11      245.04      282.06     29.43 o 
   1   9  11      597.04      567.39     29.20 o 
   2   9  11     1211.73     1266.13     32.86 o 
   3   9  11       10.60       23.19      6.70 o 
   4   9  11     3415.38     3272.02     65.29 o 
   5   9  11      727.17      721.44     30.35 o 
   6   9  11      507.72      529.27     63.81 o 
   7   9  11      747.62      737.82     21.03 o 
   8   9  11     1097.68      948.74     34.37 o 
   9   9  11       43.41       40.55      7.08 o 
  -2  10  11       64.61       64.03      7.19 o 
  -1  10  11     1232.20     1204.52     58.26 o 
   0  10  11     1031.62     1131.73     48.80 o 
   1  10  11       75.00       46.99      7.96 o 
   2  10  11       16.30       18.81      4.22 o 
   3  10  11      377.96      428.60     43.07 o 
   4  10  11      175.97      172.18     16.82 o 
   5  10  11     1699.05     1765.22     32.66 o 
   6  10  11     2232.08     2208.47     37.73 o 
   7  10  11      189.34      225.23     24.90 o 
   8  10  11       19.33       12.95      3.50 o 
   9  10  11        0.12        2.31      1.99 o 
   0  11  11      899.80      906.57     46.29 o 
   1  11  11      391.36      364.89     46.90 o 
   2  11  11       34.64       35.10      7.08 o 
   3  11  11       96.49      105.48     16.65 o 
   4  11  11     1651.23     1784.77     73.26 o 
   5  11  11      470.65      568.12     42.39 o 
   6  11  11      433.44      518.18     79.44 o 
   7  11  11      682.64      651.01     32.14 o 
   8  11  11      248.72      238.94     26.61 o 
   2  12  11      141.87      144.90     16.85 o 
   3  12  11        4.59       12.76      4.99 o 
   4  12  11      355.42      359.37     43.14 o 
   5  12  11      963.11      967.46     52.87 o 
   6  12  11      502.21      558.50     41.06 o 
   7  12  11      242.29      251.11     28.31 o 
  -6  -7  12       33.60       41.31      7.10 o 
  -5  -7  12       37.10       49.11      6.74 o 
  -4  -7  12      678.28      716.85     52.46 o 
  -3  -7  12      260.61      297.82     34.91 o 
  -2  -7  12      169.16      178.88     24.05 o 
  -1  -7  12      681.74      590.90     28.59 o 
  -7  -6  12       35.97       38.78      4.26 o 
  -6  -6  12       20.99       15.59      4.28 o 
  -5  -6  12      112.88      119.13     15.92 o 
  -4  -6  12      609.32      576.25     41.10 o 
  -3  -6  12     2458.27     2585.46    347.66 o 
  -2  -6  12     1272.83     1255.02     72.03 o 
  -1  -6  12      206.53      193.94     45.18 o 
   0  -6  12      247.69      229.59     43.42 o 
   1  -6  12       16.95       29.63      8.04 o 
  -8  -5  12      400.45      376.73     19.39 o 
  -7  -5  12      511.26      555.04     31.28 o 
  -6  -5  12       54.15       47.36      5.70 o 
  -5  -5  12       93.15       87.09      8.80 o 
  -4  -5  12      732.70      701.63     18.91 o 
  -3  -5  12      486.00      453.34     39.46 o 
  -2  -5  12      757.37      734.11     21.03 o 
  -1  -5  12     1092.75     1134.90     25.64 o 
   0  -5  12      376.16      379.26     33.70 o 
   1  -5  12      115.99      102.98     11.52 o 
   2  -5  12      615.31      641.57     24.15 o 
   3  -5  12      441.21      478.87     44.36 o 
  -8  -4  12      575.32      553.95     52.01 o 
  -7  -4  12       95.43       90.34     10.51 o 
  -6  -4  12       16.32       19.68      5.10 o 
  -5  -4  12        0.11        2.21      3.28 o 
  -4  -4  12      582.98      576.16     16.57 o 
  -3  -4  12     2598.48     2641.82     91.03 o 
  -2  -4  12      741.89      748.02     18.74 o 
  -1  -4  12        1.07        3.53      2.47 o 
   0  -4  12      147.13      135.12     14.56 o 
   1  -4  12        0.08        3.96      2.01 o 
   2  -4  12      805.05      799.60     36.28 o 
   3  -4  12      719.27      696.39     29.48 o 
   4  -4  12      439.91      469.87     26.41 o 
  -8  -3  12      559.27      578.91     53.16 o 
  -7  -3  12      177.98      195.78     26.90 o 
  -6  -3  12       14.38       18.72      2.53 o 
  -5  -3  12      244.53      266.81     18.70 o 
  -4  -3  12      686.26      721.89     17.99 o 
  -3  -3  12     1351.02     1355.06     24.46 o 
  -2  -3  12      703.43      685.35     14.44 o 
  -1  -3  12      232.82      239.11     17.72 o 
   0  -3  12       15.62       19.72      2.24 o 
   1  -3  12       61.40       61.98      4.50 o 
   2  -3  12      243.68      281.23     18.95 o 
   3  -3  12      484.33      505.53     33.91 o 
   4  -3  12     1073.24     1127.41     39.85 o 
   5  -3  12      791.14      852.14     44.59 o 
  -8  -2  12       71.84       91.49     12.03 o 
  -7  -2  12      348.49      357.27     45.68 o 
  -6  -2  12      438.93      413.56     16.67 o 
  -5  -2  12        2.31       10.10      2.68 o 
  -4  -2  12      328.09      316.97     18.69 o 
  -3  -2  12     1342.34     1364.14     32.89 o 
  -2  -2  12      145.39      131.79      8.66 o 
  -1  -2  12      582.88      576.95     13.19 o 
   0  -2  12      786.07      758.24     23.87 o 
   1  -2  12        0.13        7.63      2.67 o 
   2  -2  12      201.10      201.69     17.28 o 
   3  -2  12     1706.66     1766.66     47.09 o 
   4  -2  12      582.14      640.15     27.09 o 
   5  -2  12      941.53      959.59     37.30 o 
   6  -2  12      500.81      434.88     31.43 o 
  -8  -1  12     1545.67     1546.27     55.10 o 
  -7  -1  12       10.74       11.22      3.21 o 
  -6  -1  12      111.72      111.43     12.90 o 
  -5  -1  12        8.53       -3.82      3.91 o 
  -4  -1  12      699.40      652.94     24.61 o 
  -3  -1  12     1015.50      962.35     16.41 o 
  -2  -1  12     3546.34     3695.12     75.46 o 
  -1  -1  12      232.44      223.90     11.35 o 
   0  -1  12      122.94      117.38     11.61 o 
   1  -1  12      153.37      113.63      4.39 o 
   2  -1  12        1.52        6.57      2.14 o 
   3  -1  12      536.00      589.40     20.74 o 
   4  -1  12     2808.14     2820.16     78.06 o 
   5  -1  12      294.34      328.38     24.70 o 
   6  -1  12       59.54       57.63     10.30 o 
  -8   0  12      189.53      203.25     25.40 o 
  -7   0  12      107.76      121.24     19.49 o 
  -6   0  12       82.25      103.68     10.72 o 
  -5   0  12      523.86      528.80     18.68 o 
  -4   0  12     5860.24     6123.91    274.84 o 
  -3   0  12      798.32      784.63     30.54 o 
  -2   0  12      833.89      895.21     24.80 o 
  -1   0  12     1009.36      976.17     29.21 o 
   0   0  12      954.57      972.03     22.03 o 
   1   0  12     1067.75     1103.30     26.58 o 
   2   0  12     3479.08     3561.33    119.23 o 
   3   0  12      241.68      279.97     15.60 o 
   4   0  12      822.35      803.35     28.09 o 
   5   0  12     1007.36     1057.79     42.95 o 
   6   0  12      481.32      535.43     81.69 o 
   7   0  12      314.62      371.64     41.33 o 
  -8   1  12      454.93      534.26     51.05 o 
  -7   1  12        0.09        4.72      3.81 o 
  -6   1  12       79.05       81.95     12.50 o 
  -5   1  12       11.77        6.20      1.58 o 
  -4   1  12      415.79      434.62     12.38 o 
  -3   1  12     2708.61     2945.79     78.35 o 
  -2   1  12     1616.88     1715.48     47.60 o 
  -1   1  12     1368.96     1419.63     41.69 o 
   0   1  12      226.22      222.91     12.22 o 
   1   1  12     2038.45     2127.17     63.66 o 
   2   1  12      227.81      274.69     14.22 o 
   3   1  12     2325.02     2372.45     73.76 o 
   4   1  12     5199.53     4749.22    120.49 o 
   5   1  12      854.91      888.52     34.37 o 
   6   1  12        0.88        5.66      4.63 o 
   7   1  12        7.52       16.11      5.09 o 
   8   1  12       67.63       57.00      7.14 o 
  -7   2  12       21.00       31.52      6.77 o 
  -6   2  12       61.12       55.23      6.20 o 
  -5   2  12      120.21      124.52     11.41 o 
  -4   2  12     1129.49     1173.47     32.80 o 
  -3   2  12      691.17      677.63     25.97 o 
  -2   2  12      211.49      215.78     17.71 o 
  -1   2  12      991.44      961.70     28.64 o 
   0   2  12        0.29       -1.52      1.92 o 
   1   2  12     1212.30     1263.57     44.40 o 
   2   2  12      542.57      586.69     28.08 o 
   3   2  12      684.83      661.21     30.20 o 
   4   2  12      548.49      556.16     28.16 o 
   5   2  12     1141.91     1131.95     34.30 o 
   6   2  12       73.13      104.91     12.09 o 
   7   2  12      330.88      364.51     34.60 o 
   8   2  12      457.36      536.96     39.93 o 
  -7   3  12       46.24       54.90     10.21 o 
  -6   3  12       37.64       35.74      4.61 o 
  -5   3  12        5.45       10.33      4.40 o 
  -4   3  12     5401.69     6126.20    296.57 o 
  -3   3  12     1684.90     1913.83     52.21 o 
  -2   3  12      370.50      331.01     14.55 o 
  -1   3  12       53.69       75.55      8.00 o 
   0   3  12      266.73      221.73     13.80 o 
   1   3  12      708.69      703.43     19.55 o 
   2   3  12     2799.26     2864.19     81.01 o 
   3   3  12       21.63       18.83      4.56 o 
   4   3  12     1066.32     1155.29     35.85 o 
   5   3  12      132.04      165.98     17.10 o 
   6   3  12       13.27        7.55      6.53 o 
   7   3  12      293.30      323.27     34.84 o 
   8   3  12      547.94      565.91     34.44 o 
   9   3  12      844.89      889.30     50.27 o 
  -6   4  12      109.44       99.05      9.54 o 
  -5   4  12      541.79      625.06     33.96 o 
  -4   4  12     4316.81     4749.14    232.13 o 
  -3   4  12      861.87      917.80     18.09 o 
  -2   4  12     2711.79     3133.91     84.83 o 
  -1   4  12      283.52      365.21     27.08 o 
   0   4  12      254.38      247.50     12.98 o 
   1   4  12     1677.81     1586.79     34.70 o 
   2   4  12     1083.61     1030.94     33.18 o 
   3   4  12      126.80      123.34     14.28 o 
   4   4  12     5953.79     6101.95    445.99 o 
   5   4  12      134.55      147.22     19.44 o 
   6   4  12       66.80       83.00      7.97 o 
   7   4  12      183.34      216.53     24.42 o 
   8   4  12      226.18      261.17     27.79 o 
   9   4  12      457.15      538.80     44.38 o 
  -6   5  12        3.05       22.20      4.85 o 
  -5   5  12       76.57       90.51     13.19 o 
  -4   5  12     2066.93     2103.30     63.51 o 
  -3   5  12     2247.28     2360.10     54.31 o 
  -2   5  12      179.58      195.80     24.04 o 
  -1   5  12       42.89       35.68      5.27 o 
   0   5  12      117.81      126.28     14.35 o 
   1   5  12      145.02      158.46     14.87 o 
   2   5  12     1128.67     1131.32     27.57 o 
   3   5  12     2377.56     2316.32     63.75 o 
   4   5  12     1245.26     1063.71     35.26 o 
   5   5  12      706.22      628.88     35.47 o 
   6   5  12      431.92      386.33     23.52 o 
   7   5  12       98.78      122.30     12.11 o 
   8   5  12      499.74      559.27     42.95 o 
   9   5  12     1214.96     1185.48     59.36 o 
  -5   6  12      199.91      200.09     25.61 o 
  -4   6  12      520.97      501.67     51.02 o 
  -3   6  12      484.11      492.04     40.70 o 
  -2   6  12      181.48      190.24     19.77 o 
  -1   6  12      481.72      487.01     32.37 o 
   0   6  12      424.64      394.16     19.89 o 
   1   6  12      572.41      537.86     24.74 o 
   2   6  12      145.86      213.34     23.60 o 
   3   6  12      617.01      548.56     18.38 o 
   4   6  12     5888.30     5760.47    421.40 o 
   5   6  12     1224.59     1222.03     40.81 o 
   6   6  12      767.46      732.85     31.72 o 
   7   6  12      499.39      449.87     19.39 o 
   8   6  12      413.75      394.28     38.92 o 
   9   6  12      714.54      665.16     33.18 o 
  -4   7  12     2554.77     2836.68     30.54 o 
  -3   7  12      286.60      306.88     30.55 o 
  -2   7  12      171.96      220.78     22.24 o 
  -1   7  12      209.81      233.47     21.67 o 
   0   7  12      150.61      202.89     24.13 o 
   1   7  12      352.44      357.42     31.17 o 
   2   7  12     2594.16     2533.49     68.24 o 
   3   7  12      759.73      838.56     32.59 o 
   4   7  12     1847.72     1705.70     34.02 o 
   5   7  12      207.90      188.52     23.48 o 
   6   7  12      316.24      267.02     15.51 o 
   7   7  12      387.07      313.03     23.50 o 
   8   7  12     1001.31      982.82     41.59 o 
   9   7  12      374.14      366.97     45.60 o 
  -4   8  12      691.26      806.32     60.54 o 
  -3   8  12      489.16      447.87     47.96 o 
  -2   8  12       29.39       34.94      6.37 o 
  -1   8  12        2.59        5.52      3.29 o 
   0   8  12       74.15       80.75      8.14 o 
   1   8  12      865.96      893.78     25.63 o 
   2   8  12      869.08      831.34     40.89 o 
   3   8  12      679.18      649.38     21.91 o 
   4   8  12     2278.24     2085.08     52.06 o 
   5   8  12        0.12       -5.36      4.34 o 
   6   8  12      262.36      219.70     15.52 o 
   7   8  12       94.93       81.22     14.41 o 
   8   8  12      345.48      302.75     37.25 o 
   9   8  12      668.84      603.34     56.01 o 
  -2   9  12       34.32       29.58      6.85 o 
  -1   9  12      300.50      345.28     40.04 o 
   0   9  12      578.39      478.14     36.29 o 
   1   9  12     1478.76     1453.52     46.90 o 
   2   9  12     1108.72     1090.50     47.25 o 
   3   9  12      487.02      464.10     36.09 o 
   4   9  12     1075.73      874.06     30.07 o 
   5   9  12      143.20      145.72     16.72 o 
   6   9  12      547.04      579.07     94.99 o 
   7   9  12     1073.87     1035.17     18.09 o 
   8   9  12      558.23      576.49     37.37 o 
   9   9  12      285.45      274.90     35.18 o 
  -1  10  12        2.39        1.73      3.52 o 
   0  10  12      180.95      202.39     23.65 o 
   1  10  12      593.94      665.45     50.66 o 
   2  10  12     1993.36     2029.79     39.90 o 
   3  10  12      856.77      945.20     49.17 o 
   4  10  12      149.43      121.94     13.27 o 
   5  10  12        3.54        4.84      2.86 o 
   6  10  12      230.85      262.71     28.00 o 
   7  10  12      202.43      157.24     18.31 o 
   8  10  12      823.44      815.09     24.19 o 
   9  10  12      896.00      871.65     34.00 o 
   0  11  12      417.88      500.28     39.12 o 
   1  11  12     1003.48      886.85     46.90 o 
   2  11  12      352.96      363.30     44.09 o 
   3  11  12      285.91      293.40     32.80 o 
   4  11  12      279.67      287.80     30.71 o 
   5  11  12       42.58       41.25      7.47 o 
   6  11  12      396.92      396.65     36.43 o 
   7  11  12      137.59      140.67     16.44 o 
   8  11  12      807.15      801.46     71.34 o 
   3  12  12      465.06      459.86     46.35 o 
   4  12  12       21.45       31.79      6.83 o 
   5  12  12      184.04      215.55     23.33 o 
   6  12  12      121.23      134.07     14.80 o 
  -6  -6  13      491.09      510.78     52.04 o 
  -5  -6  13     1408.48     1377.16     49.98 o 
  -4  -6  13        3.07       14.94      6.66 o 
  -3  -6  13       34.20       42.05      8.32 o 
  -2  -6  13       29.48       26.83      7.47 o 
  -1  -6  13      154.62      175.13     22.14 o 
   0  -6  13      397.60      381.22     52.18 o 
  -7  -5  13      991.57     1036.43     39.64 o 
  -6  -5  13      460.74      491.59     40.46 o 
  -5  -5  13       25.06       26.56      3.91 o 
  -4  -5  13      389.74      401.97     51.66 o 
  -3  -5  13      180.61      173.72     23.71 o 
  -2  -5  13     1264.66     1281.06     66.92 o 
  -1  -5  13     1529.63     1685.50     47.91 o 
   0  -5  13       16.18       15.82      3.43 o 
   1  -5  13       50.73       49.38      6.73 o 
   2  -5  13      425.04      406.59     21.11 o 
  -7  -4  13      657.18      656.09     22.21 o 
  -6  -4  13     1153.99     1256.82     38.09 o 
  -5  -4  13      325.12      336.46     28.14 o 
  -4  -4  13        0.55        7.72      2.92 o 
  -3  -4  13      305.40      275.65     18.85 o 
  -2  -4  13        4.37        7.42      6.88 o 
  -1  -4  13       35.65       29.38      5.01 o 
   0  -4  13     1050.44     1060.04     24.37 o 
   1  -4  13      981.44      973.34     33.60 o 
   2  -4  13       95.90       77.75      9.52 o 
   3  -4  13        1.07       13.50      3.06 o 
  -8  -3  13      351.67      352.10     47.62 o 
  -7  -3  13      295.88      275.66     36.70 o 
  -6  -3  13      266.15      272.55     24.29 o 
  -5  -3  13       89.23      107.80     10.85 o 
  -4  -3  13      240.61      224.99     27.14 o 
  -3  -3  13       25.34       15.14      3.40 o 
  -2  -3  13      381.49      342.34      8.36 o 
  -1  -3  13      445.03      433.28     19.88 o 
   0  -3  13      450.48      410.37     17.88 o 
   1  -3  13      498.70      483.31     24.38 o 
   2  -3  13     1824.96     1753.36     33.85 o 
   3  -3  13       26.99       36.20      4.55 o 
   4  -3  13      208.26      226.00     17.87 o 
  -8  -2  13      381.77      440.36     43.15 o 
  -7  -2  13     1503.55     1622.57     54.84 o 
  -6  -2  13      865.02      889.83     32.01 o 
  -5  -2  13       40.20       51.26      6.93 o 
  -4  -2  13       69.26       71.12      6.09 o 
  -3  -2  13       66.44       72.09     11.79 o 
  -2  -2  13      568.10      520.80      8.30 o 
  -1  -2  13     1251.51     1232.40     21.49 o 
   0  -2  13     1623.41     1645.29     25.53 o 
   1  -2  13     1033.16     1074.10     20.02 o 
   2  -2  13      197.80      210.15     14.27 o 
   3  -2  13      132.29      150.69     12.26 o 
   4  -2  13       84.25       81.17      9.57 o 
   5  -2  13     1089.29     1103.33     37.15 o 
  -8  -1  13      357.57      372.53     54.39 o 
  -7  -1  13      602.59      574.87     35.03 o 
  -6  -1  13      720.66      710.42     19.15 o 
  -5  -1  13      356.50      364.42     23.57 o 
  -4  -1  13        2.21        5.47      2.23 o 
  -3  -1  13      741.88      762.48     19.03 o 
  -2  -1  13      594.89      566.56     13.98 o 
  -1  -1  13      149.51      140.55     10.09 o 
   0  -1  13     1166.10     1217.59     23.74 o 
   1  -1  13     2972.21     3164.36     59.93 o 
   2  -1  13      194.65      253.31     16.75 o 
   3  -1  13      653.45      666.43     33.22 o 
   4  -1  13     1341.02     1333.69     27.46 o 
   5  -1  13      255.32      244.57     21.02 o 
   6  -1  13      788.06      798.07     37.45 o 
  -8   0  13      563.99      652.06     68.65 o 
  -7   0  13     1896.20     2056.70     70.17 o 
  -6   0  13      353.29      364.97     43.17 o 
  -5   0  13       57.17       43.26      6.05 o 
  -4   0  13      128.50       96.18     21.64 o 
  -3   0  13      171.51      174.79     11.49 o 
  -2   0  13     1008.17     1020.20     21.44 o 
  -1   0  13     2124.74     2191.69     41.67 o 
   0   0  13     1344.15     1375.51     38.38 o 
   1   0  13     1118.32     1072.07     27.61 o 
   2   0  13      131.32      153.45     13.39 o 
   3   0  13      121.64      146.57     13.47 o 
   4   0  13      921.12      924.50     36.41 o 
   5   0  13     1505.84     1564.39     43.05 o 
   6   0  13      808.50      830.03     40.85 o 
   7   0  13      162.31      153.39     15.51 o 
  -7   1  13       15.43       35.07      7.56 o 
  -6   1  13      591.64      558.55     47.03 o 
  -5   1  13      144.28      122.44     18.62 o 
  -4   1  13       56.06       51.94      7.49 o 
  -3   1  13     2129.51     2203.20     56.61 o 
  -2   1  13      838.81      813.81     60.17 o 
  -1   1  13      345.79      323.00     16.76 o 
   0   1  13     3054.27     3090.84     85.48 o 
   1   1  13     1678.06     1631.04     45.44 o 
   2   1  13     1527.80     1501.19     50.77 o 
   3   1  13     2913.43     2864.22     79.81 o 
   4   1  13      749.24      721.00     29.62 o 
   5   1  13      307.85      300.52     15.91 o 
   6   1  13      502.24      550.98     44.64 o 
   7   1  13      653.52      777.56     56.59 o 
  -7   2  13      192.71      223.70     30.71 o 
  -6   2  13      158.52      132.46     23.12 o 
  -5   2  13      570.94      545.01     14.90 o 
  -4   2  13        0.49        2.88      2.03 o 
  -3   2  13        2.11       -0.26      2.15 o 
  -2   2  13     3786.20     4198.41    112.61 o 
  -1   2  13     2955.62     2920.59     79.84 o 
   0   2  13     1220.73     1162.84     56.75 o 
   1   2  13       18.96       19.12      3.18 o 
   2   2  13      812.01      782.63     31.20 o 
   3   2  13      391.86      453.95     33.35 o 
   4   2  13     1706.12     1658.76     51.97 o 
   5   2  13     1957.04     2022.72     59.51 o 
   6   2  13     1009.26      965.52     21.57 o 
   7   2  13      135.25      154.36     17.80 o 
   8   2  13      290.04      299.54     31.51 o 
  -7   3  13      678.99      698.80     55.64 o 
  -6   3  13      254.23      249.52     41.56 o 
  -5   3  13       50.12       53.73      7.98 o 
  -4   3  13      657.74      649.81     24.32 o 
  -3   3  13      340.11      349.91     24.69 o 
  -2   3  13      857.80      903.88     13.13 o 
  -1   3  13      572.16      565.85     22.32 o 
   0   3  13     1305.10     1320.77     38.30 o 
   1   3  13      115.40      119.70      7.58 o 
   2   3  13     1551.75     1547.06     45.72 o 
   3   3  13      911.32      904.14     28.59 o 
   4   3  13     1835.44     1943.20     55.24 o 
   5   3  13      747.40      698.73     28.45 o 
   6   3  13     1199.34     1262.28     53.71 o 
   7   3  13      305.74      403.49     43.75 o 
   8   3  13        1.43        7.10      4.64 o 
  -6   4  13       19.93       19.20      3.82 o 
  -5   4  13      366.43      406.31     42.70 o 
  -4   4  13       90.45      100.20     10.98 o 
  -3   4  13      544.72      640.57     23.30 o 
  -2   4  13      905.58      978.23     31.42 o 
  -1   4  13      465.17      453.47     18.93 o 
   0   4  13      510.74      470.31     19.28 o 
   1   4  13       86.76       79.09      7.00 o 
   2   4  13       36.72       40.24      4.69 o 
   3   4  13      284.10      290.30     23.56 o 
   4   4  13     4092.83     4016.58    109.41 o 
   5   4  13      730.10      708.03     29.88 o 
   6   4  13      592.62      600.01     26.02 o 
   7   4  13      354.88      346.07     41.21 o 
   8   4  13       65.19       72.06     13.99 o 
  -6   5  13      224.55      219.34     28.88 o 
  -5   5  13      103.58      124.27     16.46 o 
  -4   5  13      130.10      127.92     17.23 o 
  -3   5  13       47.20       50.83      6.47 o 
  -2   5  13      268.15      289.29     20.24 o 
  -1   5  13     2414.84     2780.77     75.70 o 
   0   5  13     4025.13     4030.48    107.73 o 
   1   5  13       95.96       83.76      9.51 o 
   2   5  13        0.06        3.14      1.87 o 
   3   5  13       93.23       84.51      9.83 o 
   4   5  13      414.95      437.03     22.07 o 
   5   5  13     3993.29     3669.71    179.17 o 
   6   5  13     2224.93     2177.53     63.16 o 
   7   5  13       14.49       21.58      5.66 o 
   8   5  13       49.99       61.67     10.56 o 
   9   5  13      262.72      301.60     35.14 o 
  -5   6  13      300.83      331.41     39.71 o 
  -4   6  13      147.30      143.29     23.25 o 
  -3   6  13     1210.51     1343.29     25.29 o 
  -2   6  13      811.26      807.66     30.29 o 
  -1   6  13       11.13       15.16      4.07 o 
   0   6  13     1747.12     1689.10     49.92 o 
   1   6  13      493.10      465.47     18.51 o 
   2   6  13       89.60       91.36     12.52 o 
   3   6  13     1780.12     1764.39     37.75 o 
   4   6  13     1845.89     1688.10     48.15 o 
   5   6  13      412.28      370.59     17.67 o 
   6   6  13      596.46      530.98     23.76 o 
   7   6  13      225.84      176.11     17.61 o 
   8   6  13      191.65      230.53     26.12 o 
   9   6  13      331.23      319.29     30.85 o 
  -4   7  13      371.10      401.29     41.50 o 
  -3   7  13      130.35      148.70     19.96 o 
  -2   7  13      806.21      927.45     27.32 o 
  -1   7  13      744.28      776.50     25.78 o 
   0   7  13     1037.68     1004.71     33.31 o 
   1   7  13        0.07        8.37      3.50 o 
   2   7  13     1744.91     1495.92     41.29 o 
   3   7  13      182.89      218.04     26.24 o 
   4   7  13     1604.40     1575.42     45.09 o 
   5   7  13     1486.40     1551.14     62.76 o 
   6   7  13      996.89      899.87     29.51 o 
   7   7  13       34.03       40.75      6.90 o 
   8   7  13       56.16       29.48      5.73 o 
   9   7  13       13.93        9.32      4.41 o 
  -3   8  13     1095.10     1077.10     41.30 o 
  -2   8  13      388.70      420.98     48.62 o 
  -1   8  13      550.30      518.93     39.17 o 
   0   8  13      905.93      904.74     32.46 o 
   1   8  13      478.94      481.55     35.37 o 
   2   8  13      439.26      420.33     37.39 o 
   3   8  13     1653.22     1676.33     40.50 o 
   4   8  13     2315.54     2298.35     59.80 o 
   5   8  13      702.34      736.77     24.67 o 
   6   8  13      577.25      598.87     64.17 o 
   7   8  13       85.44       91.95     15.91 o 
   8   8  13        4.99        7.61      3.86 o 
   9   8  13      653.90      618.79     41.18 o 
  -2   9  13     1320.45     1424.30     51.37 o 
  -1   9  13      475.15      628.61     52.39 o 
   0   9  13        8.09       15.19      4.31 o 
   1   9  13       78.22       87.32     11.50 o 
   2   9  13       53.89       81.34     10.07 o 
   3   9  13      515.96      659.12     51.40 o 
   4   9  13     1587.46     1655.22     53.19 o 
   5   9  13      847.79      834.65     21.30 o 
   6   9  13      287.84      279.48     47.13 o 
   7   9  13       14.77        8.82      2.77 o 
   8   9  13       55.75       53.65      7.42 o 
   9   9  13       31.83       34.25      5.39 o 
  -1  10  13      407.64      416.85     42.46 o 
   0  10  13      623.77      590.01     51.58 o 
   1  10  13        0.02        9.62      4.34 o 
   2  10  13      999.63      977.55     42.11 o 
   3  10  13      212.41      256.99     32.20 o 
   4  10  13      258.06      302.08     32.27 o 
   5  10  13     1065.34     1048.47     45.44 o 
   6  10  13      431.35      502.18     52.40 o 
   7  10  13       20.59       15.43      5.46 o 
   8  10  13      288.07      292.31     24.03 o 
   1  11  13        0.11        6.54      4.17 o 
   2  11  13       64.72      119.99     15.05 o 
   3  11  13      688.49      760.48     60.45 o 
   4  11  13     1945.92     2136.44     76.92 o 
   5  11  13      201.83      211.59     23.29 o 
   6  11  13        6.15        4.58      4.18 o 
   7  11  13       15.29       18.82      6.04 o 
   4  12  13      290.57      288.40     32.18 o 
   5  12  13     1128.78     1169.93     66.25 o 
  -4  -6  14      198.13      231.73     30.77 o 
  -3  -6  14      488.32      510.08     47.34 o 
  -2  -6  14      367.69      403.09     47.61 o 
  -6  -5  14       83.24       77.76      7.87 o 
  -5  -5  14      653.51      637.99     43.36 o 
  -4  -5  14      377.53      385.77     50.51 o 
  -3  -5  14       13.88       31.13      6.79 o 
  -2  -5  14        3.86       10.00      6.43 o 
  -1  -5  14      313.30      317.08     38.80 o 
   0  -5  14        7.78        5.74      2.75 o 
   1  -5  14      439.65      430.02     19.07 o 
  -6  -4  14       15.21       28.16      4.33 o 
  -5  -4  14       84.78       90.62     12.54 o 
  -4  -4  14      356.44      352.93     26.49 o 
  -3  -4  14      920.41      936.05     40.85 o 
  -2  -4  14      297.57      312.42     40.01 o 
  -1  -4  14       49.49       50.75     13.22 o 
   0  -4  14        1.88        8.10      6.39 o 
   1  -4  14      416.94      426.07     42.43 o 
   2  -4  14      478.10      514.81     20.55 o 
  -7  -3  14       32.71       30.59      5.13 o 
  -6  -3  14      169.77      187.18     26.64 o 
  -5  -3  14      717.08      720.24     23.42 o 
  -4  -3  14     1083.39     1121.96     20.95 o 
  -3  -3  14      281.35      272.69     20.69 o 
  -2  -3  14      247.11      252.81     31.57 o 
  -1  -3  14       82.93       66.80     15.25 o 
   0  -3  14       23.91       28.81      8.75 o 
   1  -3  14     1069.15     1068.13     32.53 o 
   2  -3  14     1441.94     1478.61     45.78 o 
   3  -3  14      163.84      180.76     28.93 o 
  -7  -2  14       27.99       28.20      7.84 o 
  -6  -2  14      736.97      771.59     35.15 o 
  -5  -2  14       53.05       57.06      7.69 o 
  -4  -2  14     1582.26     1601.98     22.62 o 
  -3  -2  14     1346.40     1385.57     30.49 o 
  -2  -2  14       74.82       53.74      4.74 o 
  -1  -2  14       28.76       23.92      2.51 o 
   0  -2  14      166.68      160.12     16.00 o 
   1  -2  14       55.52       65.38     14.90 o 
   2  -2  14     1127.69     1189.96     22.53 o 
   3  -2  14      925.96     1069.47     91.13 o 
   4  -2  14      420.42      442.96     24.22 o 
  -7  -1  14       69.86       68.63     14.52 o 
  -6  -1  14      813.97      794.01     39.40 o 
  -5  -1  14      647.84      595.59     46.02 o 
  -4  -1  14      500.09      539.65     19.74 o 
  -3  -1  14      974.75     1097.25     27.53 o 
  -2  -1  14      793.40      796.55     20.40 o 
  -1  -1  14      488.49      480.00     10.87 o 
   0  -1  14     1110.11     1102.54     15.54 o 
   1  -1  14     1182.86     1145.57     27.17 o 
   2  -1  14     1324.15     1296.37     33.93 o 
   3  -1  14      724.11      744.17     42.42 o 
   4  -1  14      506.21      543.72     38.44 o 
   5  -1  14       32.06       42.81      7.51 o 
  -7   0  14        1.53        0.89      2.96 o 
  -6   0  14        1.74        6.91      3.31 o 
  -5   0  14      864.87      871.54     33.28 o 
  -4   0  14     1484.93     1480.20     50.15 o 
  -3   0  14      655.31      626.51     14.51 o 
  -2   0  14        0.66        0.71      2.54 o 
  -1   0  14      139.71      142.35     10.91 o 
   0   0  14       97.91       94.84     11.69 o 
   1   0  14     2067.19     2186.85     58.23 o 
   2   0  14     2199.29     2128.21     50.60 o 
   3   0  14      913.24      890.67     34.21 o 
   4   0  14       98.28      119.85     13.90 o 
   5   0  14       12.08        9.18      3.94 o 
   6   0  14       75.09       94.02     11.57 o 
  -7   1  14       12.99       21.04      7.89 o 
  -6   1  14     1446.25     1460.14     59.33 o 
  -5   1  14      288.51      320.71     39.31 o 
  -4   1  14      302.74      254.01     27.25 o 
  -3   1  14      774.49      788.41     23.39 o 
  -2   1  14     1048.47     1103.53     29.46 o 
  -1   1  14      174.66      174.90     18.64 o 
   0   1  14      829.48      804.41     29.29 o 
   1   1  14        2.33        4.30      1.73 o 
   2   1  14       89.38      119.66     13.74 o 
   3   1  14      715.97      809.30     51.60 o 
   4   1  14     1392.94     1407.91     54.63 o 
   5   1  14      249.40      272.64     28.03 o 
   6   1  14      575.26      584.98     42.04 o 
   7   1  14      311.92      400.91     38.21 o 
  -7   2  14        3.14       10.31      4.06 o 
  -6   2  14     3040.27     3111.63     43.66 o 
  -5   2  14      872.64      887.25     41.26 o 
  -4   2  14     1987.23     2125.00     60.06 o 
  -3   2  14       16.41       21.47      2.87 o 
  -2   2  14       96.79      111.34     12.54 o 
  -1   2  14       37.65       19.28      3.54 o 
   0   2  14      588.10      602.87     16.12 o 
   1   2  14      255.60      254.21     18.82 o 
   2   2  14     3855.65     3876.55     99.90 o 
   3   2  14       27.66       40.07      5.92 o 
   4   2  14        0.81       -1.01      4.32 o 
   5   2  14       24.58       21.18      4.41 o 
   6   2  14       46.79       44.04      7.32 o 
   7   2  14      619.93      694.71     33.76 o 
  -6   3  14      801.76      793.55     23.87 o 
  -5   3  14      764.63      747.55     31.02 o 
  -4   3  14      691.63      754.61     36.16 o 
  -3   3  14      218.07      233.02     15.93 o 
  -2   3  14        0.33        7.20      2.73 o 
  -1   3  14       55.44       71.32     10.33 o 
   0   3  14      508.31      450.77     17.18 o 
   1   3  14     1425.71     1387.41     29.35 o 
   2   3  14     2988.28     3118.89     80.44 o 
   3   3  14     1899.36     1890.78     54.02 o 
   4   3  14      884.07      842.82     26.96 o 
   5   3  14      106.75      124.58     15.98 o 
   6   3  14      470.09      524.65     54.05 o 
   7   3  14      614.82      645.48     36.98 o 
   8   3  14      274.63      308.79     31.37 o 
  -6   4  14      276.20      251.82     18.91 o 
  -5   4  14      885.05      897.16     38.94 o 
  -4   4  14       29.13       23.51      3.76 o 
  -3   4  14      306.24      328.41     24.01 o 
  -2   4  14      329.20      365.21     24.53 o 
  -1   4  14        0.45       13.42      3.14 o 
   0   4  14      135.55      152.07     19.18 o 
   1   4  14     1481.47     1449.59     30.38 o 
   3   4  14     1623.23     1646.02     48.01 o 
   4   4  14      208.01      221.51     24.11 o 
   5   4  14        5.79       15.41      5.53 o 
   6   4  14      603.87      670.29     46.65 o 
   7   4  14     1148.48     1155.78     56.38 o 
   8   4  14      822.56      749.61     36.45 o 
  -5   5  14      146.47      154.00     19.69 o 
  -4   5  14      700.08      697.66     30.30 o 
  -3   5  14      405.38      407.85     34.50 o 
  -2   5  14      392.72      458.93     35.10 o 
  -1   5  14      109.58      137.46     14.26 o 
   0   5  14      245.85      295.28     32.02 o 
   1   5  14      583.42      591.25     26.02 o 
   2   5  14     3007.30     2924.81     87.02 o 
   3   5  14      641.25      625.51     29.19 o 
   4   5  14      254.34      267.18     23.26 o 
   5   5  14      442.88      393.54     18.99 o 
   6   5  14      169.99      197.77     21.05 o 
   7   5  14      145.60      145.59     23.55 o 
   8   5  14      750.53      713.02     36.60 o 
  -4   6  14      120.74      108.89     15.80 o 
  -3   6  14       93.57       98.12     16.93 o 
  -2   6  14      104.90       98.12     11.85 o 
  -1   6  14      341.69      368.67     25.97 o 
   0   6  14     3138.44     3335.14     63.99 o 
   1   6  14      875.59      895.73     25.23 o 
   2   6  14     1524.12     1394.33     43.33 o 
   3   6  14      301.57      254.43     17.56 o 
   4   6  14       80.91       93.39     19.82 o 
   5   6  14      234.77      209.41     24.17 o 
   6   6  14     1103.36     1034.61     34.60 o 
   7   6  14      828.57      829.13     43.34 o 
   8   6  14      278.16      352.07     39.83 o 
  -4   7  14      419.13      421.97     43.32 o 
  -3   7  14      206.71      185.89     21.60 o 
  -2   7  14      135.38      145.47     24.59 o 
  -1   7  14      259.52      272.09     33.64 o 
   0   7  14      722.93      689.27     26.51 o 
   1   7  14     1003.80      944.22     26.25 o 
   2   7  14     3054.56     2845.68     58.38 o 
   3   7  14      269.15      286.21     25.67 o 
   4   7  14      156.27      147.91     13.09 o 
   5   7  14      251.37      280.60     17.77 o 
   6   7  14      270.01      289.67     28.87 o 
   7   7  14      446.66      458.53     50.27 o 
   8   7  14     1436.11     1331.90     63.59 o 
  -3   8  14      155.79      147.15     18.13 o 
  -2   8  14       23.15       34.13      8.85 o 
  -1   8  14      512.43      479.51     48.48 o 
   0   8  14     1640.28     1643.59     41.87 o 
   1   8  14      479.56      517.78     44.42 o 
   2   8  14      105.63      131.02     13.12 o 
   3   8  14      450.06      405.37     37.00 o 
   4   8  14       18.06       13.01      3.48 o 
   5   8  14      556.88      545.47     38.52 o 
   6   8  14      820.82      831.82     26.18 o 
   7   8  14      252.32      237.45     34.44 o 
   8   8  14      737.00      711.88     51.19 o 
  -2   9  14       97.24      116.81     11.68 o 
  -1   9  14      377.48      433.24     42.67 o 
   0   9  14     1185.71     1219.41     51.31 o 
   1   9  14     1478.57     1479.93     59.58 o 
   2   9  14      325.46      372.30     39.65 o 
   3   9  14       45.31       32.58      5.87 o 
   4   9  14      139.82      105.71     15.63 o 
   5   9  14       27.62       12.11      5.29 o 
   6   9  14     1211.02     1170.97     35.45 o 
   7   9  14     1410.87     1503.85     44.80 o 
   8   9  14      449.88      443.43     26.59 o 
   0  10  14      153.72      137.21     18.19 o 
   1  10  14      586.79      632.32     59.97 o 
   2  10  14      178.14      176.65     19.91 o 
   3  10  14       76.03       82.21     12.16 o 
   4  10  14       79.82       84.74     12.46 o 
   5  10  14      469.19      441.92     53.23 o 
   6  10  14      533.99      576.10     46.12 o 
   7  10  14      470.05      543.27     30.80 o 
   2  11  14      168.73      176.41     22.47 o 
   3  11  14      110.28      111.81     17.21 o 
   4  11  14        8.20       -5.16      6.57 o 
   5  11  14      103.87      120.91     15.82 o 
   6  11  14      760.42      799.86     59.29 o 
  -4  -5  15       27.31       30.94      5.52 o 
  -3  -5  15       26.87       22.42      5.25 o 
  -2  -5  15      884.65      884.91     55.49 o 
  -1  -5  15      787.03      790.62     55.21 o 
  -5  -4  15        2.57        7.11      3.58 o 
  -4  -4  15       90.38       80.12     10.81 o 
  -3  -4  15      364.89      417.20     54.82 o 
  -2  -4  15      277.64      308.84     33.91 o 
  -1  -4  15      504.90      549.85     45.10 o 
   0  -4  15     1282.56     1335.09     32.81 o 
   1  -4  15       69.57       56.13      8.30 o 
  -6  -3  15       48.94       34.13      6.02 o 
  -5  -3  15       86.37       85.07     15.58 o 
  -4  -3  15        1.92        3.54      2.15 o 
  -3  -3  15      320.01      280.81     43.86 o 
  -2  -3  15      918.59      951.63     40.99 o 
  -1  -3  15     1082.69     1076.96     31.70 o 
   0  -3  15      150.67      144.60     29.27 o 
   1  -3  15      103.81       97.80     13.67 o 
   2  -3  15      179.20      183.40     25.70 o 
  -6  -2  15      125.69      110.07     17.34 o 
  -5  -2  15       51.29       44.77      8.52 o 
  -4  -2  15      471.65      474.70     42.59 o 
  -3  -2  15      703.09      670.64     15.11 o 
  -2  -2  15      484.68      495.71     38.51 o 
  -1  -2  15     1901.56     1911.95     65.41 o 
   0  -2  15      699.37      657.08     14.25 o 
   1  -2  15       60.51       60.09      8.32 o 
   2  -2  15     1126.27     1094.32     43.25 o 
   3  -2  15      508.13      530.75     28.93 o 
   4  -2  15      297.05      324.24     36.15 o 
  -6  -1  15       24.94       38.19      7.73 o 
  -5  -1  15        0.17        6.90      3.70 o 
  -4  -1  15       63.77       74.55     10.57 o 
  -3  -1  15      626.14      589.16     43.70 o 
  -1  -1  15      621.09      563.48     11.33 o 
   0  -1  15     1866.80     1847.76     40.71 o 
   1  -1  15        9.89       10.83      2.81 o 
   2  -1  15      238.51      262.82     19.88 o 
   3  -1  15      497.94      477.84     44.05 o 
   4  -1  15      416.01      439.15     25.64 o 
   5  -1  15      443.71      534.79     35.84 o 
  -6   0  15       23.92       26.59      5.52 o 
  -5   0  15       97.81      103.70     15.75 o 
  -4   0  15      503.93      462.02     43.07 o 
  -3   0  15     1070.36     1109.03     34.20 o 
  -2   0  15     1063.77     1064.38     23.27 o 
  -1   0  15       41.20       47.36      2.68 o 
   0   0  15     1769.26     1810.58     26.07 o 
   1   0  15      509.61      487.84     21.63 o 
   2   0  15      806.09      747.62     36.76 o 
   3   0  15      330.38      382.19     35.94 o 
   4   0  15      543.21      535.72     73.60 o 
   5   0  15      666.54      687.73     31.44 o 
  -6   1  15       61.55       62.97     11.95 o 
  -5   1  15       10.15       10.00      4.02 o 
  -4   1  15      819.66      785.75     20.99 o 
  -3   1  15     1874.00     1797.16     38.34 o 
  -2   1  15      485.93      478.75     16.74 o 
  -1   1  15       28.22       24.14      3.17 o 
   0   1  15        9.01        6.75      2.05 o 
   1   1  15      207.34      220.46     20.45 o 
   2   1  15     1611.16     1596.58     37.08 o 
   3   1  15     1461.87     1473.74     46.14 o 
   4   1  15      724.33      730.45     45.42 o 
   5   1  15      360.05      368.49     37.52 o 
   6   1  15      200.70      197.78     19.75 o 
  -6   2  15      106.27       94.10     16.01 o 
  -5   2  15        7.20        5.79      2.50 o 
  -4   2  15       13.59       13.05      2.36 o 
  -3   2  15      194.89      164.71     16.44 o 
  -2   2  15     1300.40     1472.69     30.30 o 
  -1   2  15      541.57      510.71     16.80 o 
   0   2  15       65.74       63.07      4.65 o 
   1   2  15        0.29        2.26      2.44 o 
   2   2  15     1803.44     1806.34     36.59 o 
   3   2  15      304.24      315.61     28.23 o 
   4   2  15      989.19      944.65     42.68 o 
   5   2  15     1677.14     1704.10     82.86 o 
   6   2  15      118.12      110.94     14.87 o 
   7   2  15       55.20       57.45      6.38 o 
  -6   3  15        0.22        2.35      3.71 o 
  -5   3  15       93.69       79.70      7.65 o 
  -4   3  15      230.58      252.02     24.94 o 
  -3   3  15     1027.41     1093.65     34.17 o 
  -2   3  15     1467.64     1603.04     32.73 o 
  -1   3  15      114.83      120.57     14.10 o 
   0   3  15     1049.00      988.01     23.48 o 
   1   3  15        1.52        8.50      4.36 o 
   2   3  15      943.78      927.96     34.03 o 
   3   3  15     1456.77     1386.32     32.47 o 
   4   3  15     1075.71     1015.88     32.15 o 
   5   3  15      256.50      279.43     29.92 o 
   6   3  15      463.21      506.23     57.55 o 
   7   3  15       86.49       79.81      9.54 o 
  -5   4  15      133.63      146.84     19.39 o 
  -4   4  15      174.46      178.21     19.19 o 
  -3   4  15      684.16      788.67     22.16 o 
  -2   4  15     2455.64     2633.08     75.63 o 
  -1   4  15      256.88      299.79     24.15 o 
   0   4  15       34.81       33.98      4.98 o 
   1   4  15      863.98      822.82     19.60 o 
   2   4  15      913.18      891.98     16.17 o 
   3   4  15      915.43      817.70     48.35 o 
   4   4  15     1609.63     1566.63     60.64 o 
   5   4  15      337.75      381.41     42.05 o 
   6   4  15      318.86      370.29     39.77 o 
   7   4  15      184.46      225.32     29.40 o 
  -5   5  15       60.05       58.86      7.02 o 
  -4   5  15      604.51      605.96     28.97 o 
  -3   5  15      323.59      345.68     31.61 o 
  -2   5  15      829.76      864.66     28.22 o 
  -1   5  15      959.06     1070.64     38.54 o 
   0   5  15       58.03       54.01      5.90 o 
   1   5  15      419.84      387.12     16.14 o 
   2   5  15     1947.34     1898.01     30.63 o 
   3   5  15      531.82      539.32     16.82 o 
   4   5  15     1103.52     1064.56     45.75 o 
   5   5  15      804.73      762.09     28.90 o 
   6   5  15       78.80      105.99     15.17 o 
   7   5  15       31.51       28.88      5.87 o 
   8   5  15      344.77      393.08     30.80 o 
  -4   6  15      346.16      351.12     39.49 o 
  -3   6  15      797.33      808.55     37.40 o 
  -2   6  15      666.62      737.70     40.41 o 
  -1   6  15      151.81      164.35     18.34 o 
   0   6  15       63.16       40.31      6.25 o 
   1   6  15      191.98      208.59     18.34 o 
   2   6  15     1711.83     1677.74     44.77 o 
   3   6  15      911.55     1000.65     25.16 o 
   4   6  15      641.03      659.69     29.17 o 
   5   6  15       94.85      101.54     13.00 o 
   6   6  15       18.34       17.81      5.54 o 
   7   6  15       31.41       46.55      8.59 o 
   8   6  15      631.06      677.98     38.78 o 
  -3   7  15      433.38      423.77     30.82 o 
  -2   7  15      217.97      200.08     29.17 o 
  -1   7  15      273.28      269.60     33.91 o 
   0   7  15       33.52       38.36      6.71 o 
   1   7  15      986.11     1021.42     43.52 o 
   2   7  15     1887.65     1806.99     56.99 o 
   3   7  15      251.25      308.79     24.64 o 
   4   7  15      953.22      990.17     33.55 o 
   5   7  15      637.76      605.19     49.08 o 
   6   7  15       14.82       21.55      4.60 o 
   7   7  15      249.62      267.61     31.40 o 
   8   7  15      405.14      416.82     32.28 o 
  -2   8  15      340.16      335.34     44.48 o 
  -1   8  15      219.36      222.27     28.97 o 
   0   8  15       35.03       36.05      5.95 o 
   1   8  15      101.64      124.18     15.97 o 
   2   8  15      618.96      632.81     19.01 o 
   3   8  15     1545.03     1469.93     31.95 o 
   4   8  15     1026.59     1123.00     47.08 o 
   5   8  15       41.02       41.31      5.47 o 
   6   8  15       14.43       27.44      4.15 o 
   7   8  15       71.02       64.45     10.98 o 
   8   8  15      346.42      308.24     36.38 o 
  -1   9  15       56.08       58.39      7.57 o 
   0   9  15        8.19        9.68      3.94 o 
   1   9  15      136.62      145.04     24.41 o 
   2   9  15      802.63      785.53     47.22 o 
   3   9  15      236.39      260.70     30.02 o 
   4   9  15      249.89      256.90     30.61 o 
   5   9  15      201.79      261.20     32.22 o 
   6   9  15        0.66        5.60      8.48 o 
   7   9  15      235.92      239.82     19.78 o 
   0  10  15       24.89       31.15      6.59 o 
   1  10  15      389.53      438.30     31.84 o 
   2  10  15      853.85      857.72     33.61 o 
   3  10  15      678.53      681.88     34.49 o 
   4  10  15      553.97      557.83     44.25 o 
   5  10  15      201.25      206.42     23.73 o 
   6  10  15        6.74        7.57      7.70 o 
   7  10  15       22.94       18.30      4.44 o 
   3  11  15     1305.60     1360.54    142.07 o 
   4  11  15      957.40      992.96     50.04 o 
   5  11  15       46.88       40.07      5.27 o 
  -3  -4  16      198.34      193.74     25.63 o 
  -2  -4  16        3.08       -0.43      5.63 o 
  -1  -4  16      269.17      293.11     32.31 o 
  -5  -3  16      995.38     1017.78     50.91 o 
  -4  -3  16      534.89      493.33     43.32 o 
  -3  -3  16       33.10       16.73      7.01 o 
  -2  -3  16      249.42      287.43     36.93 o 
  -1  -3  16      139.53      136.16     20.54 o 
   0  -3  16      387.25      376.42     67.41 o 
   1  -3  16     1235.91     1237.17     66.39 o 
  -5  -2  16      116.05      120.39     17.23 o 
  -4  -2  16      326.86      342.95     36.28 o 
  -3  -2  16       24.55       20.37      3.90 o 
  -2  -2  16        3.34        7.17      3.16 o 
  -1  -2  16     1221.19     1177.47     64.67 o 
   0  -2  16      386.00      374.39     42.11 o 
   1  -2  16      434.82      450.83     90.82 o 
   2  -2  16      353.35      353.47     38.65 o 
   3  -2  16      389.91      371.66     36.53 o 
  -6  -1  16      924.99      845.13     45.43 o 
  -5  -1  16      401.87      367.25     34.23 o 
  -4  -1  16      350.02      336.60     30.21 o 
  -3  -1  16       15.47       17.77      3.41 o 
  -2  -1  16        9.40        9.21      2.59 o 
  -1  -1  16       47.92       46.05      4.04 o 
   0  -1  16      261.24      234.56     29.74 o 
   1  -1  16      835.04      883.82     29.40 o 
   2  -1  16      814.92      821.77     47.33 o 
   3  -1  16      164.36      165.32     21.17 o 
   4  -1  16       71.02       67.89      6.59 o 
  -6   0  16      541.26      529.72     41.14 o 
  -5   0  16      150.00      169.86     24.08 o 
  -4   0  16      509.22      469.60     40.44 o 
  -3   0  16       30.90       25.19      5.69 o 
  -2   0  16      546.72      519.72     27.03 o 
  -1   0  16        3.26        5.62      2.73 o 
   0   0  16      888.10      867.18     12.10 o 
   1   0  16       49.85       49.75      6.78 o 
   2   0  16      945.88      968.16     25.32 o 
   3   0  16       76.30       68.46     11.10 o 
   4   0  16       21.39       19.68      5.48 o 
   5   0  16      221.86      221.88     26.34 o 
  -6   1  16      794.11      743.43     36.91 o 
  -5   1  16       47.34       44.75      7.75 o 
  -4   1  16       15.72        6.30      3.08 o 
  -3   1  16      159.81      133.05     10.71 o 
  -2   1  16        1.75        3.55      1.84 o 
  -1   1  16      546.43      503.12     21.10 o 
   0   1  16     2466.98     2631.08     52.68 o 
   1   1  16     1002.98     1022.11     38.37 o 
   2   1  16      456.65      497.18     40.73 o 
   3   1  16       47.20       57.34      8.04 o 
   4   1  16       19.40       22.64      4.24 o 
   5   1  16      302.14      320.34     33.92 o 
  -5   2  16      379.39      358.77     37.44 o 
  -4   2  16      626.76      539.19     56.08 o 
  -3   2  16       23.28       26.23      4.22 o 
  -2   2  16      244.62      235.51     18.30 o 
  -1   2  16      386.21      390.01     23.40 o 
   0   2  16     1677.17     1671.80     36.92 o 
   1   2  16     3374.37     3500.21    294.13 o 
   2   2  16      652.05      642.82     43.75 o 
   3   2  16       72.88       74.67      9.89 o 
   4   2  16      390.69      405.85     45.72 o 
   5   2  16      537.52      548.99     38.54 o 
   6   2  16      521.40      469.92     46.99 o 
  -5   3  16      201.16      162.90     23.13 o 
  -4   3  16      155.13      136.23     17.86 o 
  -3   3  16       50.72       41.25      6.00 o 
  -2   3  16       47.14       55.05      6.33 o 
  -1   3  16      602.27      595.86     19.89 o 
   0   3  16     2575.16     2677.13     75.83 o 
   1   3  16      926.57      935.12     20.44 o 
   2   3  16       43.76       50.85      5.50 o 
   3   3  16        0.13        7.06      3.37 o 
   4   3  16        6.91        5.54      2.72 o 
   5   3  16      423.45      410.98     43.06 o 
   6   3  16     1252.90     1270.57     55.74 o 
  -5   4  16      340.02      299.84     30.26 o 
  -4   4  16      119.21       99.26     14.99 o 
  -3   4  16      121.12      129.31     22.28 o 
  -2   4  16     1017.41     1092.64     20.38 o 
  -1   4  16       59.64       80.80      9.49 o 
   0   4  16     1445.30     1465.30     44.36 o 
   1   4  16     1306.40     1291.77     38.62 o 
   2   4  16      189.27      188.00     14.07 o 
   3   4  16      451.67      430.64     26.58 o 
   4   4  16       39.65       38.10      5.37 o 
   5   4  16       84.50       84.37     12.22 o 
   6   4  16      721.23      711.06     30.12 o 
   7   4  16       85.50       76.46     10.04 o 
  -4   5  16       77.26       72.96     15.28 o 
  -3   5  16       34.87       31.80      6.67 o 
  -2   5  16     1867.91     2045.69     32.89 o 
  -1   5  16      724.27      765.89     21.39 o 
   1   5  16      411.10      376.15     25.73 o 
   2   5  16        5.46        7.70      4.54 o 
   3   5  16       20.57        8.05      5.04 o 
   4   5  16      277.09      270.10     33.04 o 
   5   5  16      754.53      740.78     24.88 o 
   6   5  16     1022.34     1133.90     70.36 o 
   7   5  16      147.33      161.03     19.20 o 
  -3   6  16       86.89       83.70     11.47 o 
  -2   6  16      625.26      589.21     30.70 o 
  -1   6  16      414.80      451.14     45.85 o 
   0   6  16     1117.90     1135.71     23.17 o 
   1   6  16     1385.21     1265.94     40.54 o 
   2   6  16       28.75       35.02      7.65 o 
   3   6  16      249.28      265.57     18.73 o 
   4   6  16      126.41      123.03     11.19 o 
   5   6  16      185.47      169.63     18.81 o 
   6   6  16     2648.01     2155.53    290.55 o 
   7   6  16      727.13      720.84     43.95 o 
  -3   7  16      267.66      231.55     34.87 o 
  -2   7  16     1222.94     1333.05     45.75 o 
  -1   7  16      558.28      645.12     46.83 o 
   0   7  16      155.30      156.57     21.87 o 
   1   7  16      530.13      542.98     55.82 o 
   2   7  16      109.21       99.19     16.34 o 
   3   7  16        6.99       12.02      3.74 o 
   4   7  16      746.39      729.37     23.18 o 
   5   7  16      962.38      988.52     66.13 o 
   6   7  16      584.96      520.36     24.51 o 
   7   7  16      108.70       98.57     12.90 o 
  -2   8  16       92.74       95.04     10.55 o 
  -1   8  16     1059.52     1036.25     39.79 o 
   0   8  16      403.39      408.80     47.47 o 
   1   8  16       53.85       42.56      7.33 o 
   2   8  16      158.90      139.48     23.04 o 
   3   8  16       89.44       63.95     10.21 o 
   4   8  16       87.84      107.53     14.69 o 
   5   8  16     1112.11     1226.60     45.20 o 
   7   8  16      538.12      536.38     47.10 o 
   0   9  16      449.54      455.68     35.52 o 
   1   9  16      254.35      213.97     26.52 o 
   2   9  16       46.42       53.24      9.81 o 
   3   9  16      270.48      287.20     33.86 o 
   4   9  16      612.59      554.88     36.17 o 
   5   9  16      528.63      637.55     43.52 o 
   6   9  16      914.80      876.80     27.23 o 
   7   9  16      321.25      343.81     28.16 o 
   1  10  16        3.52       11.50      4.85 o 
   2  10  16       12.62       15.54      4.89 o 
   3  10  16        6.89        6.63      3.20 o 
   4  10  16      506.06      547.64     50.03 o 
   5  10  16      645.71      642.06     63.43 o 
   6  10  16      521.42      543.72     40.16 o 
  -3  -3  17      924.29      877.77     45.70 o 
  -2  -3  17     1573.21     1582.14    162.28 o 
  -1  -3  17       11.78       21.09      5.75 o 
  -4  -2  17      928.14      848.79     41.10 o 
  -1  -2  17        6.31        5.41      5.42 o 
   0  -2  17       55.94       55.80     14.27 o 
   1  -2  17      190.59      190.63     22.14 o 
  -5  -1  17      344.81      304.80     36.29 o 
  -4  -1  17       62.60       54.81     10.51 o 
  -3  -1  17      155.97      121.77     18.83 o 
  -2  -1  17      353.51      333.75     28.52 o 
   0  -1  17      354.38      321.25     32.21 o 
   1  -1  17       88.64       87.14     11.78 o 
   2  -1  17      292.86      238.12     31.94 o 
   3  -1  17      681.96      634.99     42.21 o 
  -5   0  17      407.07      395.01     34.81 o 
  -4   0  17      446.24      400.24     35.18 o 
  -3   0  17      225.31      196.28     27.88 o 
  -2   0  17       83.85       69.12     12.17 o 
  -1   0  17       57.47       44.39      6.27 o 
   0   0  17      649.61      651.83     27.48 o 
   1   0  17      638.49      706.70     39.79 o 
   2   0  17      705.59      715.08     42.84 o 
   3   0  17      670.06      608.52     32.85 o 
   4   0  17      110.05      102.20     12.88 o 
  -5   1  17      130.01      132.06     22.00 o 
  -4   1  17     1186.53     1105.21     39.54 o 
  -3   1  17      935.74      927.43     38.41 o 
  -2   1  17      913.72      767.72     57.56 o 
  -1   1  17        4.31        3.32      1.10 o 
   0   1  17      255.11      248.99     16.64 o 
   1   1  17      184.32      171.89     18.60 o 
   2   1  17     1237.21     1213.12     49.78 o 
   3   1  17     1312.69     1321.64     57.07 o 
   4   1  17      440.38      409.03     47.82 o 
  -5   2  17      214.70      194.76     27.05 o 
  -4   2  17      774.81      693.83     29.47 o 
  -3   2  17      242.17      200.20     21.27 o 
  -2   2  17      842.84      863.94     34.32 o 
  -1   2  17       83.62       73.82     10.72 o 
   0   2  17      301.54      311.72     34.22 o 
   1   2  17      339.69      295.21     24.29 o 
   2   2  17      942.73      906.04     23.99 o 
   3   2  17      221.75      211.54     24.67 o 
   4   2  17     1023.13     1100.55     51.15 o 
   5   2  17       51.17       41.31      8.28 o 
  -3   3  17      737.99      762.79     32.08 o 
  -2   3  17       11.73        2.70      3.11 o 
  -1   3  17      463.87      391.58     32.95 o 
   0   3  17      472.76      412.15     34.64 o 
   1   3  17      270.85      290.67     32.11 o 
   2   3  17     1725.16     1680.58     37.39 o 
   3   3  17      730.39      764.36     43.35 o 
   4   3  17       13.47       14.76      3.79 o 
   5   3  17        0.10        2.16      2.34 o 
   6   3  17        2.69       -3.77      4.50 o 
  -4   4  17      288.10      222.82     30.46 o 
  -3   4  17     1084.27     1281.34     46.35 o 
  -2   4  17       92.62       84.83     14.83 o 
  -1   4  17      189.96      201.42     18.97 o 
   0   4  17     1150.57     1127.62     19.86 o 
   1   4  17      481.70      511.39     38.01 o 
   2   4  17      480.92      480.91     26.98 o 
   3   4  17      619.00      608.18     69.44 o 
   4   4  17      476.07      548.98     43.99 o 
   5   4  17       14.60       24.53      6.00 o 
   6   4  17      600.14      643.16     30.14 o 
  -3   5  17      120.08      118.58     15.98 o 
  -2   5  17      135.89      105.61     16.33 o 
  -1   5  17        1.17        9.42      4.70 o 
   0   5  17      469.84      430.98     35.23 o 
   1   5  17      355.32      376.61     42.74 o 
   2   5  17     1422.86     1445.53     23.21 o 
   3   5  17      495.30      500.93     33.32 o 
   4   5  17       20.26        8.53      3.19 o 
   5   5  17       42.54       44.59      7.39 o 
   6   5  17        9.89       13.86      4.55 o 
  -3   6  17      659.50      685.51     35.35 o 
  -2   6  17        5.11        6.42      2.44 o 
  -1   6  17      402.17      435.92     49.30 o 
   0   6  17      383.68      449.17     47.63 o 
   1   6  17      290.50      306.58     35.67 o 
   2   6  17     1381.53     1400.36     34.39 o 
   3   6  17      329.96      355.42     30.21 o 
   4   6  17        1.23       10.84     11.80 o 
   5   6  17       56.78       63.06      9.75 o 
   6   6  17      257.48      271.41     29.95 o 
  -2   7  17       64.20       63.86      7.78 o 
  -1   7  17        3.41        4.74      3.28 o 
   0   7  17      398.16      419.09     43.94 o 
   1   7  17      974.60      978.25     50.38 o 
   2   7  17      599.48      662.26     42.88 o 
   3   7  17       77.59       76.12     12.75 o 
   4   7  17      127.59      110.08     21.86 o 
   5   7  17       17.04       16.76      2.81 o 
   6   7  17      146.41      141.16     18.74 o 
  -1   8  17      121.44      111.40     15.58 o 
   0   8  17       85.36       68.47     12.79 o 
   1   8  17      354.17      374.88     45.66 o 
   2   8  17     1134.73     1072.36     43.14 o 
   3   8  17      893.85      873.69     44.61 o 
   4   8  17       67.71       86.21     10.25 o 
   5   8  17        3.21        2.82      5.29 o 
   6   8  17       10.16       12.60      2.43 o 
   1   9  17     1067.66     1095.98     53.52 o 
   2   9  17      819.08      892.72     67.58 o 
   3   9  17       53.59       44.27      7.94 o 
   4   9  17       34.18       28.87      5.84 o 
   5   9  17       58.52       46.00      6.24 o 
   6   9  17      333.23      348.59     24.82 o 
  -3  -1  18      125.61       89.22     12.69 o 
   1  -1  18      408.96      414.13     27.03 o 
  -4   0  18      151.69      124.31     21.97 o 
  -3   0  18       44.11       39.80      7.92 o 
  -2   0  18     1303.40     1299.62     43.07 o 
   0   0  18      242.37      210.67     25.14 o 
   1   0  18       40.30       46.35      7.59 o 
   2   0  18      115.55      116.34     11.64 o 
  -4   1  18       49.72       35.10      7.05 o 
  -3   1  18       31.91       26.68      5.67 o 
  -2   1  18      805.98      781.82     29.40 o 
  -1   1  18     1012.86      944.37     96.89 o 
   0   1  18      266.61      246.02     19.07 o 
   1   1  18       37.83       40.25      6.79 o 
   2   1  18       24.80       36.12      6.30 o 
   3   1  18      282.85      262.37     32.15 o 
  -4   2  18      154.98      124.03     21.09 o 
  -3   2  18       93.09       86.46     11.71 o 
  -2   2  18     1959.04     1745.12     55.69 o 
  -1   2  18      659.27      619.18     25.31 o 
   0   2  18      201.32      160.62     24.30 o 
   1   2  18        8.44        9.67      2.43 o 
   2   2  18       48.23       54.97      8.57 o 
   3   2  18      128.10      114.50     12.60 o 
   4   2  18     1090.80     1114.98     56.65 o 
  -3   3  18       30.11       26.54      5.40 o 
  -2   3  18     1016.70     1054.76     35.62 o 
  -1   3  18      878.75      886.25     35.65 o 
   0   3  18      173.83      157.27     20.16 o 
   1   3  18        6.19       14.62      3.26 o 
   2   3  18        1.44        9.10      2.86 o 
   3   3  18      142.30      136.66     14.03 o 
   4   3  18      600.06      617.72     48.78 o 
   5   3  18      277.33      286.15     26.94 o 
  -3   4  18      472.35      546.05     34.66 o 
  -2   4  18      485.64      472.06     21.28 o 
  -1   4  18      495.15      512.61     55.58 o 
   0   4  18      116.12      109.40     17.66 o 
   1   4  18       66.04       71.84     11.50 o 
   2   4  18       45.72       47.07      5.47 o 
   3   4  18      387.35      400.01     41.89 o 
   4   4  18     1295.22     1401.76     59.16 o 
   5   4  18      449.39      479.44     41.04 o 
  -3   5  18      176.91      135.75     20.54 o 
  -2   5  18      843.21      941.26     32.68 o 
  -1   5  18     1058.81     1108.52     41.26 o 
   0   5  18       49.10       40.43      6.75 o 
   1   5  18        5.09       19.74      4.60 o 
   2   5  18      131.45      111.52     17.15 o 
   3   5  18      387.57      387.63     32.00 o 
   4   5  18     1240.51     1224.20     44.54 o 
   5   5  18      550.37      582.83     40.89 o 
  -2   6  18      258.68      218.17     29.09 o 
  -1   6  18       57.25       34.50      7.58 o 
   0   6  18      138.84      146.15     18.27 o 
   1   6  18      171.80      192.11     23.89 o 
   2   6  18       83.77       73.37     11.77 o 
   3   6  18     1248.91     1208.18    110.51 o 
   4   6  18      397.57      369.21     29.78 o 
   5   6  18      557.40      527.67     26.50 o 
  -1   7  18      213.25      153.64     21.47 o 
   0   7  18        0.17        6.94      3.93 o 
   1   7  18       39.30       34.43      6.90 o 
   2   7  18       17.14       18.65      4.83 o 
   3   7  18      420.58      461.60     31.79 o 
   4   7  18     1172.30     1129.98     32.83 o 
   5   7  18      620.11      668.66     45.97 o 
   0   8  18       43.36       48.04      7.58 o 
   1   8  18        1.29        5.07      3.06 o 
   2   8  18      753.30      695.50     44.08 o 
   3   8  18      580.78      555.07     53.93 o 
   4   8  18      383.51      384.51     43.23 o 
   5   8  18       42.07       31.04      3.56 o 
   3   9  18      954.00      990.17     49.82 o 
  -2   1  19       91.52       73.29      9.64 o 
  -1   1  19      372.01      337.24     30.82 o 
   0   1  19      674.05      639.52     27.32 o 
   1   1  19      163.66      139.32     16.95 o 
   2   1  19      302.75      300.42     31.38 o 
  -1   2  19       37.66       25.69      5.91 o 
   0   2  19      322.95      299.18     34.27 o 
   1   2  19      618.05      611.58     19.62 o 
   2   2  19      392.38      368.31     43.50 o 
   3   2  19        9.86       20.12      5.19 o 
  -2   3  19      440.69      400.75     30.15 o 
  -1   3  19      535.56      515.36     30.87 o 
   0   3  19      361.51      353.22     42.68 o 
   1   3  19      321.37      318.97     23.46 o 
   2   3  19      702.97      698.98     24.68 o 
   3   3  19      156.10      163.01     16.44 o 
  -2   4  19        3.76        8.66      3.63 o 
  -1   4  19      173.99      133.18     20.66 o 
   0   4  19     1565.43     1718.49     56.65 o 
   1   4  19      469.48      483.21     36.57 o 
   2   4  19       20.53       17.92      3.57 o 
   3   4  19       38.58       38.87      5.02 o 
   4   4  19       13.97       14.45      4.46 o 
  -1   5  19      171.92      139.88     21.85 o 
   0   5  19      122.79      108.67     14.48 o 
   1   5  19      187.34      183.18     23.42 o 
   2   5  19      641.18      583.99     29.68 o 
   3   5  19       50.92       45.37      6.02 o 
   4   5  19      296.22      330.34     37.94 o 
  -1   6  19      920.33      944.08     53.88 o 
   0   6  19      974.44     1045.68     49.93 o 
   1   6  19      344.19      290.67     31.26 o 
   2   6  19      135.91      138.27     17.55 o 
   3   6  19      156.71      158.92     15.69 o 
   4   6  19      143.63      173.16     20.11 o 
   1   7  19      783.03      784.83     44.20 o 
   2   7  19      559.60      595.54     48.07 o 
   3   7  19       28.91       20.11      3.91 o 
   4   7  19       38.90       30.49      3.23 o 
   0   4  20       37.73       32.07      5.00 o 
   1   4  20      243.09      190.92     25.56 o 
   1   5  20      406.20      358.21     45.03 o 
                                                 
